# Supplementary material for: Metabolic modeling predicts synergistic growth benefits between arbuscular mycorrhizal fungi and theoretical N2-fixing rhizobia symbiosis in maize
Source: Plant Physiol. 2026 Jun 2;201(3):kiag327. doi: 10.1093/plphys/kiag327 (PMC13390747; doi:10.1093/plphys/kiag327)
Supplement: kiag327_Supplementary_Data [file kiag327_supplementary_data.zip]

Archive with 6 entries (6 files):
- Dataset S1.xlsx
- Dataset S2.xlsx
- Dataset S4.xlsx
- Dataset S5.xlsx
- Dataset_S3.xlsx
- Supplemental Information.docx
