# Supplementary material for: Metabolic modeling predicts synergistic growth benefits between arbuscular mycorrhizal fungi and theoretical N2-fixing rhizobia symbiosis in maize
Source: Plant Physiol. 2026 Jun 2;201(3):kiag327. doi: 10.1093/plphys/kiag327 (PMC13390747; doi:10.1093/plphys/kiag327)
Supplement: kiag327_Supplementary_Data [file kiag327_supplementary_data.zip › Dataset S2.xlsx]

## Sheet: NoBacteroidNoAMF
		Metric: RGR (g / (gDW d))
		Developmental stage: Seedling
		% of maximum phosphorus uptake
		0	10	20	30	40	50	60	70	80	90	100
% of maximum nitrogen uptake	0	NaN	NaN	NaN	NaN	NaN	NaN	NaN	NaN	NaN	NaN	NaN
	10	NaN	0.00716779	0.00716779	0.00716779	0.00716779	0.00716779	0.00716779	0.00716779	0.00716779	0.00716779	0.00716779
	20	NaN	0.00716779	0.0143356	0.0143356	0.0143356	0.0143356	0.0143356	0.0143356	0.0143356	0.0143356	0.0143356
	30	NaN	0.00716779	0.0143356	0.0215034	0.0215034	0.0215034	0.0215034	0.0215034	0.0215034	0.0215034	0.0215034
	40	NaN	0.00716779	0.0143356	0.0215034	0.0286712	0.0286712	0.0286712	0.0286712	0.0286712	0.0286712	0.0286712
	50	NaN	0.00716779	0.0143356	0.0215034	0.0286712	0.035839	0.035839	0.035839	0.035839	0.035839	0.035839
	60	NaN	0.00716779	0.0143356	0.0215034	0.0286712	0.035839	0.0430068	0.0430068	0.0430068	0.0430068	0.0430068
	70	NaN	0.00716779	0.0143356	0.0215034	0.0286712	0.035839	0.0430068	0.0501746	0.0501746	0.0501746	0.0501746
	80	NaN	0.00716779	0.0143356	0.0215034	0.0286712	0.035839	0.0430068	0.0501746	0.0573423	0.0573423	0.0573423
	90	NaN	0.00716779	0.0143356	0.0215034	0.0286712	0.035839	0.0430068	0.0501746	0.0573423	0.0645101	0.0645101
	100	NaN	0.00716779	0.0143356	0.0215034	0.0286712	0.035839	0.0430068	0.0501746	0.0573423	0.0645101	0.0716779
		Developmental stage: Jointing
		% of maximum phosphorus uptake
		0	10	20	30	40	50	60	70	80	90	100
% of maximum nitrogen uptake	0	NaN	NaN	NaN	NaN	NaN	NaN	NaN	NaN	NaN	NaN	NaN
	10	NaN	0.00709255	0.00709255	0.00709255	0.00709255	0.00709255	0.00709255	0.00709255	0.00709255	0.00709255	0.00709255
	20	NaN	0.00709255	0.0141851	0.0141851	0.0141851	0.0141851	0.0141851	0.0141851	0.0141851	0.0141851	0.0141851
	30	NaN	0.00709255	0.0141851	0.0212776	0.0212776	0.0212776	0.0212776	0.0212776	0.0212776	0.0212776	0.0212776
	40	NaN	0.00709255	0.0141851	0.0212776	0.0283702	0.0283702	0.0283702	0.0283702	0.0283702	0.0283702	0.0283702
	50	NaN	0.00709255	0.0141851	0.0212776	0.0283702	0.0354627	0.0354627	0.0354627	0.0354627	0.0354627	0.0354627
	60	NaN	0.00709255	0.0141851	0.0212776	0.0283702	0.0354627	0.0425553	0.0425553	0.0425553	0.0425553	0.0425553
	70	NaN	0.00709255	0.0141851	0.0212776	0.0283702	0.0354627	0.0425553	0.0496478	0.0496478	0.0496478	0.0496478
	80	NaN	0.00709255	0.0141851	0.0212776	0.0283702	0.0354627	0.0425553	0.0496478	0.0567404	0.0567404	0.0567404
	90	NaN	0.00709255	0.0141851	0.0212776	0.0283702	0.0354627	0.0425553	0.0496478	0.0567404	0.0638329	0.0638329
	100	NaN	0.00709255	0.0141851	0.0212776	0.0283702	0.0354627	0.0425553	0.0496478	0.0567404	0.0638329	0.0709255
		Developmental stage: Silking
		% of maximum phosphorus uptake
		0	10	20	30	40	50	60	70	80	90	100
% of maximum nitrogen uptake	0	NaN	NaN	NaN	NaN	NaN	NaN	NaN	NaN	NaN	NaN	NaN
	10	NaN	0.00679983	0.00679983	0.00679983	0.00679983	0.00679983	0.00679983	0.00679983	0.00679983	0.00679983	0.00679983
	20	NaN	0.00688452	0.0135997	0.0135997	0.0135997	0.0135997	0.0135997	0.0135997	0.0135997	0.0135997	0.0135997
	30	NaN	0.00688452	0.0135997	0.0203995	0.0203995	0.0203995	0.0203995	0.0203995	0.0203995	0.0203995	0.0203995
	40	NaN	0.00688452	0.0135997	0.0203995	0.0271993	0.0271993	0.0271993	0.0271993	0.0271993	0.0271993	0.0271993
	50	NaN	0.00688452	0.0135997	0.0203995	0.0271993	0.0339992	0.0339992	0.0339992	0.0339992	0.0339992	0.0339992
	60	NaN	0.00688452	0.0135997	0.0203995	0.0271993	0.0339992	0.040799	0.040799	0.040799	0.040799	0.040799
	70	NaN	0.00688452	0.0135997	0.0203995	0.0271993	0.0339992	0.040799	0.0475988	0.0475988	0.0475988	0.0475988
	80	NaN	0.00688452	0.0135997	0.0203995	0.0271993	0.0339992	0.040799	0.0475988	0.0543986	0.0543986	0.0543986
	90	NaN	0.00688452	0.0135997	0.0203995	0.0271993	0.0339992	0.040799	0.0475988	0.0543986	0.0611985	0.0611985
	100	NaN	0.00688452	0.0135997	0.0203995	0.0271993	0.0339992	0.040799	0.0475988	0.0543986	0.0611985	0.0679983

## Sheet: WithBacteroidNoAMF
		Metric: RGR (g / (gDW d))														Metric: CO2 Efflux from Nodule (mmol / (gDW day))														Metric: N2 fixation in bacteroid (mmol / (gDW day))														Metric: g C / g N
		Developmental stage: Seedling														Developmental stage: Seedling														Developmental stage: Seedling														Developmental stage: Seedling
		% of maximum phosphorus uptake														% of maximum phosphorus uptake														% of maximum phosphorus uptake														% of maximum phosphorus uptake
		0	10	20	30	40	50	60	70	80	90	100				0	10	20	30	40	50	60	70	80	90	100				0	10	20	30	40	50	60	70	80	90	100				0	10	20	30	40	50
% of maximum nitrogen uptake	0	[]	0.00716779	0.0143356	0.0215034	0.0286712	0.035839	0.0430068	0.0501746	0.0573423	0.0611334	0.0611334		% of maximum nitrogen uptake	0	[]	-0.0944351	-0.125611	-0.1552	-0.18898	-0.229437	-0.269616	-0.309795	-0.349975	-0.370635	-0.370635		% of maximum nitrogen uptake	0	[]	0.00691922	0.0138384	0.0207577	0.0276769	0.0345961	0.0415153	0.0484346	0.0553538	0.0590134	0.0590134		% of maximum nitrogen uptake	0	NaN	-5.84924	-3.89012	-3.20431	-2.92633	-2.84223
	10	[]	0.00716779	0.0143356	0.0215034	0.0286712	0.035839	0.0430068	0.0501746	0.0573423	0.0622077	0.0622077			10	[]	-0.0309747	-0.0704205	-0.110276	-0.149996	-0.189757	-0.229936	-0.270115	-0.310295	-0.336966	-0.336966			10	[]	0	0.00691922	0.0138384	0.0207577	0.0276769	0.0345961	0.0415153	0.0484346	0.0531312	0.0531312			10	NaN	NaN	-4.36179	-3.41521	-3.09689	-2.93835
	20	[]	0.00716779	0.0143356	0.0215034	0.0286712	0.035839	0.0430068	0.0501746	0.0573423	0.0632675	0.0632675			20	[]	-0.0309754	-0.0317281	-0.071165	-0.110885	-0.150605	-0.190325	-0.230435	-0.270615	-0.303217	-0.303217			20	[]	0	0	0.00691922	0.0138384	0.0207577	0.0276769	0.0345961	0.0415153	0.047235	0.047235			20	NaN	NaN	NaN	-4.40791	-3.43407	-3.10945
	30	[]	0.00716779	0.0143356	0.0215034	0.0286712	0.035839	0.0430068	0.0501746	0.0573423	0.0643206	0.0643206			30	[]	-0.0309754	-0.0317281	-0.0322989	-0.0717738	-0.111494	-0.151214	-0.190934	-0.230935	-0.26943	-0.26943			30	[]	0	0	0	0.00691922	0.0138384	0.0207577	0.0276769	0.0345961	0.0413324	0.0413324			30	NaN	NaN	NaN	NaN	-4.44561	-3.45292
	40	[]	0.00716779	0.0143356	0.0215034	0.0286712	0.035839	0.0430068	0.0501746	0.0573423	0.0645101	0.0653737			40	[]	-0.0309747	-0.0317281	-0.0322989	-0.0329893	-0.0723826	-0.112103	-0.151823	-0.191543	-0.231434	-0.235642			40	[]	0	0	0	0	0.00691922	0.0138384	0.0207577	0.0276769	0.0345961	0.0354297			40	NaN	NaN	NaN	NaN	NaN	-4.48332
	50	[]	0.00716779	0.0143356	0.0215034	0.0286712	0.035839	0.0430068	0.0501746	0.0573423	0.0645101	0.0664217			50	[]	-0.0309747	-0.0317281	-0.0322989	-0.0329893	-0.0336798	-0.0729913	-0.112711	-0.152431	-0.192151	-0.202744			50	[]	0	0	0	0	0	0.00691922	0.0138384	0.0207577	0.0276769	0.0295222			50	NaN	NaN	NaN	NaN	NaN	NaN
	60	[]	0.00716779	0.0143356	0.0215034	0.0286712	0.035839	0.0430068	0.0501746	0.0573423	0.0645101	0.0674507			60	[]	-0.0309745	-0.0317281	-0.0322989	-0.0329893	-0.0336798	-0.0343702	-0.0736001	-0.11332	-0.15304	-0.169335			60	[]	0	0	0	0	0	0	0.00691922	0.0138384	0.0207577	0.0235963			60	NaN	NaN	NaN	NaN	NaN	NaN
	70	[]	0.00716779	0.0143356	0.0215034	0.0286712	0.035839	0.0430068	0.0501746	0.0573423	0.0645101	0.0684221			70	[]	-0.0309753	-0.0317281	-0.0322989	-0.0329893	-0.0336798	-0.0343702	-0.0350607	-0.0742089	-0.113929	-0.135607			70	[]	0	0	0	0	0	0	0	0.00691922	0.0138384	0.0176148			70	NaN	NaN	NaN	NaN	NaN	NaN
	80	[]	0.00716779	0.0143356	0.0215034	0.0286712	0.035839	0.0430068	0.0501746	0.0573423	0.0645101	0.0693935			80	[]	-0.0309753	-0.0317281	-0.0322989	-0.0329893	-0.0336798	-0.0343702	-0.0350607	-0.0357511	-0.0748177	-0.101879			80	[]	0	0	0	0	0	0	0	0	0.00691922	0.0116332			80	NaN	NaN	NaN	NaN	NaN	NaN
	90	[]	0.00716779	0.0143356	0.0215034	0.0286712	0.035839	0.0430068	0.0501746	0.0573423	0.0645101	0.0703649			90	[]	-0.0309753	-0.0317281	-0.0322989	-0.0329893	-0.0336798	-0.0343702	-0.0350607	-0.0357511	-0.0363828	-0.0681501			90	[]	0	0	0	0	0	0	0	0	0	0.00565168			90	NaN	NaN	NaN	NaN	NaN	NaN
	100	[]	0.00716779	0.0143356	0.0215034	0.0286712	0.035839	0.0430068	0.0501746	0.0573423	0.0645101	0.0712212			100	[]	-0.0309751	-0.0317281	-0.0322989	-0.0329893	-0.0336798	-0.0343702	-0.0350607	-0.0357511	-0.0363828	-0.0361741			100	[]	0	0	0	0	0	0	0	0	0	0			100	NaN	NaN	NaN	NaN	NaN	NaN
		Developmental stage: Jointing														Developmental stage: Jointing														Developmental stage: Jointing														Developmental stage: Jointing
		% of maximum phosphorus uptake														% of maximum phosphorus uptake														% of maximum phosphorus uptake														% of maximum phosphorus uptake
		0	10	20	30	40	50	60	70	80	90	100				0	10	20	30	40	50	60	70	80	90	100				0	10	20	30	40	50	60	70	80	90	100				0	10	20	30	40	50
% of maximum nitrogen uptake	0	[]	0.00717948	0.0142994	0.0214491	0.0285988	0.0357485	0.0428982	0.0500479	0.0571976	0.0618051	0.0618051		% of maximum nitrogen uptake	0	[]	-0.0859049	-0.105432	-0.133401	-0.167792	-0.20228	-0.237028	-0.271776	-0.306524	-0.328604	-0.328604		% of maximum nitrogen uptake	0	[]	0.00598897	0.0119336	0.0179004	0.0238672	0.0298339	0.0358007	0.0417675	0.0477343	0.0515795	0.0515795		% of maximum nitrogen uptake	0	NaN	-6.14737	-3.78638	-3.19389	-3.01296	-2.9058
	10	[]	0.00717948	0.0142994	0.0214491	0.0285988	0.0357485	0.0428982	0.0500479	0.0571976	0.0627227	0.0627227			10	[]	-0.0310323	-0.0652112	-0.0996732	-0.134064	-0.168455	-0.202846	-0.237558	-0.272306	-0.298841	-0.298841			10	[]	2.28227e-05	0.00596679	0.0119336	0.0179004	0.0238672	0.0298339	0.0358007	0.0417675	0.0463785	0.0463785			10	NaN	NaN	-4.68387	-3.57957	-3.20977	-3.02487
	20	[]	0.00717948	0.0142994	0.0214491	0.0285988	0.0357485	0.0428982	0.0500479	0.0571976	0.0636404	0.0636404			20	[]	-0.0309669	-0.031706	-0.0659456	-0.100337	-0.134728	-0.169119	-0.20351	-0.238088	-0.269078	-0.269078			20	[]	0	0	0.00596679	0.0119336	0.0179004	0.0238672	0.0298339	0.0358007	0.0411776	0.0411776			20	NaN	NaN	NaN	-4.73662	-3.6034	-3.22566
	30	[]	0.00717948	0.0142994	0.0214491	0.0285988	0.0357485	0.0428982	0.0500479	0.0571976	0.0643473	0.0645581			30	[]	-0.0309669	-0.031706	-0.0323515	-0.0666091	-0.101	-0.135391	-0.169782	-0.204173	-0.238618	-0.239316			30	[]	0	0	0	0.00596679	0.0119336	0.0179004	0.0238672	0.0298339	0.0358007	0.0359766			30	NaN	NaN	NaN	NaN	-4.78427	-3.62723
	40	[]	0.00717948	0.0142994	0.0214491	0.0285988	0.0357485	0.0428982	0.0500479	0.0571976	0.0643473	0.0654689			40	[]	-0.0309669	-0.031706	-0.0323515	-0.0330595	-0.0672726	-0.101664	-0.136055	-0.170446	-0.204837	-0.210232			40	[]	0	0	0	0	0.00596679	0.0119336	0.0179004	0.0238672	0.0298339	0.0307699			40	NaN	NaN	NaN	NaN	NaN	-4.83193
	50	[]	0.00717948	0.0142994	0.0214491	0.0285988	0.0357485	0.0428982	0.0500479	0.0571976	0.0643473	0.0663786			50	[]	-0.0309669	-0.031706	-0.0323515	-0.0330595	-0.0337676	-0.0679361	-0.102327	-0.136718	-0.171109	-0.18088			50	[]	0	0	0	0	0	0.00596679	0.0119336	0.0179004	0.0238672	0.0255624			50	NaN	NaN	NaN	NaN	NaN	NaN
	60	[]	0.0071497	0.0142994	0.0214491	0.0285988	0.0357485	0.0428982	0.0500479	0.0571976	0.0643473	0.0672703			60	[]	-0.0309654	-0.031706	-0.0323515	-0.0330595	-0.0337676	-0.0344756	-0.0685996	-0.102991	-0.137382	-0.151442			60	[]	0	0	0	0	0	0	0.00596679	0.0119336	0.0179004	0.0203398			60	NaN	NaN	NaN	NaN	NaN	NaN
	70	[]	0.00717948	0.0142994	0.0214491	0.0285988	0.0357485	0.0428982	0.0500479	0.0571976	0.0643473	0.0681158			70	[]	-0.0309669	-0.031706	-0.0323515	-0.0330595	-0.0337676	-0.0344756	-0.0351836	-0.0692632	-0.103654	-0.121781			70	[]	0	0	0	0	0	0	0	0.00596679	0.0119336	0.0150786			70	NaN	NaN	NaN	NaN	NaN	NaN
	80	[]	0.00717948	0.0142994	0.0214491	0.0285988	0.0357485	0.0428982	0.0500479	0.0571976	0.0643473	0.0689613			80	[]	-0.0309669	-0.031706	-0.0323515	-0.0330595	-0.0337676	-0.0344756	-0.0351836	-0.0356083	-0.0699267	-0.0921204			80	[]	0	0	0	0	0	0	0	0	0.00596679	0.00981736			80	NaN	NaN	NaN	NaN	NaN	NaN
	90	[]	0.00717948	0.0142994	0.0214491	0.0285988	0.0357485	0.0428982	0.0500479	0.0571976	0.0643473	0.0698067			90	[]	-0.0309669	-0.031706	-0.0323515	-0.0330595	-0.0337676	-0.0344756	-0.0351836	-0.0356083	-0.0361918	-0.0624597			90	[]	0	0	0	0	0	0	0	0	0	0.00455616			90	NaN	NaN	NaN	NaN	NaN	NaN
	100	[]	0.00717948	0.0142994	0.0214491	0.0285988	0.0357485	0.0428982	0.0500479	0.0571976	0.0643473	0.0704231			100	[]	-0.0309669	-0.031706	-0.0323515	-0.0330595	-0.0337676	-0.0344756	-0.0351836	-0.0356083	-0.0361918	-0.0367285			100	[]	0	0	0	0	0	0	0	0	0	0			100	NaN	NaN	NaN	NaN	NaN	NaN
		Developmental stage: Silking														Developmental stage: Silking														Developmental stage: Silking														Developmental stage: Silking
		% of maximum phosphorus uptake														% of maximum phosphorus uptake														% of maximum phosphorus uptake														% of maximum phosphorus uptake
		0	10	20	30	40	50	60	70	80	90	100				0	10	20	30	40	50	60	70	80	90	100				0	10	20	30	40	50	60	70	80	90	100				0	10	20	30	40	50
% of maximum nitrogen uptake	0	[]	0.00684248	0.013685	0.0205274	0.0271736	0.0339671	0.0407605	0.0475539	0.0543473	0.0611407	0.0651844		% of maximum nitrogen uptake	0	[]	-0.0428001	-0.0535302	-0.0652019	-0.0765314	-0.0881074	-0.0996834	-0.111259	-0.122835	-0.134411	-0.141302		% of maximum nitrogen uptake	0	[]	0.00194458	0.00388916	0.00583735	0.00772851	0.00966064	0.0115928	0.0135249	0.015457	0.0173891	0.0185392		% of maximum nitrogen uptake	0	NaN	-9.43283	-5.89883	-4.78705	-4.24392	-3.90868
	10	[]	0.00684248	0.013685	0.0205274	0.0271736	0.0339671	0.0407605	0.0475539	0.0543473	0.0611407	0.0654529			10	[]	-0.030968	-0.0426085	-0.0542805	-0.0656099	-0.0771859	-0.0887619	-0.100338	-0.111914	-0.12349	-0.130643			10	[]	1.32923e-05	0.00195704	0.00390522	0.00579638	0.00772851	0.00966064	0.0115928	0.0135249	0.015457	0.0166835			10	NaN	NaN	-9.33085	-5.95691	-4.85105	-4.28021
	20	[]	0.00684248	0.013685	0.0205274	0.0271736	0.0339671	0.0407605	0.0475539	0.0543473	0.0611407	0.0656911			20	[]	-0.0309289	-0.0317016	-0.0433591	-0.0546885	-0.0662645	-0.0778405	-0.0894165	-0.100992	-0.112413	-0.120126			20	[]	0	2.49064e-05	0.0019731	0.00386426	0.00579638	0.00772851	0.00966064	0.0115928	0.0135249	0.0148191			20	NaN	NaN	NaN	-9.41792	-6.06532	-4.89945
	30	[]	0.00684248	0.013685	0.0205274	0.0271736	0.0339671	0.0407605	0.0475539	0.0543473	0.0611407	0.0659293			30	[]	-0.0309279	-0.0316304	-0.0324462	-0.0437671	-0.055343	-0.066919	-0.0783657	-0.0899241	-0.101484	-0.10961			30	[]	0	0	4.09674e-05	0.00193213	0.00386426	0.00579638	0.00772851	0.00966064	0.0115928	0.0129547			30	NaN	NaN	NaN	NaN	-9.70811	-6.13791
	40	[]	0.00684248	0.013685	0.0205274	0.0271736	0.0339671	0.0407605	0.0475539	0.0543473	0.0611407	0.0661675			40	[]	-0.0309279	-0.0316304	-0.0322808	-0.0329514	-0.0444216	-0.0558903	-0.0674465	-0.0790026	-0.0905588	-0.0990938			40	[]	0	0	0	0	0.00193213	0.00386426	0.00579638	0.00772851	0.00966064	0.0110903			40	NaN	NaN	NaN	NaN	NaN	-9.8533
	50	[]	0.00684248	0.013685	0.0205274	0.0271736	0.0339671	0.0407605	0.0475539	0.0543473	0.0611407	0.0664056			50	[]	-0.0309279	-0.0316304	-0.032283	-0.0329514	-0.0335292	-0.0449689	-0.056525	-0.0680812	-0.0796373	-0.0885775			50	[]	0	0	0	0	0	0.00193213	0.00386426	0.00579638	0.00772851	0.00922592			50	NaN	NaN	NaN	NaN	NaN	NaN
	60	[]	0.00684248	0.013685	0.0205274	0.0271736	0.0339671	0.0407605	0.0475539	0.0543473	0.0611407	0.0666438			60	[]	-0.0309279	-0.0316304	-0.032283	-0.0329514	-0.0335292	-0.034271	-0.0456036	-0.0571597	-0.0687159	-0.0780612			60	[]	0	0	0	0	0	0	0.00193213	0.00386426	0.00579638	0.00736154			60	NaN	NaN	NaN	NaN	NaN	NaN
	70	[]	0.00684248	0.013685	0.0205274	0.0271736	0.0339671	0.0407605	0.0475539	0.0543473	0.0611407	0.066882			70	[]	-0.0309279	-0.0316304	-0.032283	-0.0329514	-0.0335292	-0.034271	-0.0349429	-0.0462383	-0.0577944	-0.0675449			70	[]	0	0	0	0	0	0	0	0.00193213	0.00386426	0.00549715			70	NaN	NaN	NaN	NaN	NaN	NaN
	80	[]	0.00684248	0.013685	0.0205274	0.0271736	0.0339671	0.0407605	0.0475539	0.0543473	0.0611407	0.0671202			80	[]	-0.0309289	-0.0316318	-0.0322808	-0.0329514	-0.0335292	-0.034271	-0.0349429	-0.0355219	-0.046873	-0.0570286			80	[]	0	0	0	0	0	0	0	0	0.00193213	0.00363277			80	NaN	NaN	NaN	NaN	NaN	NaN
	90	[]	0.00684248	0.013685	0.0205274	0.0271736	0.0339671	0.0407605	0.0475539	0.0543473	0.0611407	0.0673584			90	[]	-0.0309289	-0.0316313	-0.0322822	-0.0329514	-0.0335292	-0.034271	-0.0349429	-0.0355219	-0.0361822	-0.0465123			90	[]	0	0	0	0	0	0	0	0	0	0.00176838			90	NaN	NaN	NaN	NaN	NaN	NaN
	100	[]	0.00684248	0.013685	0.0205274	0.0271736	0.0339671	0.0407605	0.0475539	0.0543473	0.0611407	0.0675738			100	[]	-0.0309289	-0.0316306	-0.0322808	-0.0329514	-0.0335292	-0.034271	-0.0349429	-0.0355219	-0.0361822	-0.0367339			100	[]	0	0	0	0	0	0	0	0	0	0			100	NaN	NaN	NaN	NaN	NaN	NaN
[truncated: 5 more columns]

## Sheet: NoBacteroidWithAMF
		Metric: RGR (g / (gDW d))														Metric: Net CO2 Uptake by Plant (mmol / (gDW day))														Metric: Glucose Transported to AMF (mmol / (gDW day))														Metric: Palmitate Transported to AMF (mmol / (gDW day))
		Developmental stage: Seedling														Developmental stage: Seedling														Developmental stage: Seedling														Developmental stage: Seedling
		% of maximum phosphorus uptake														% of maximum phosphorus uptake														% of maximum phosphorus uptake														% of maximum phosphorus uptake
		0	10	20	30	40	50	60	70	80	90	100				0	10	20	30	40	50	60	70	80	90	100				0	10	20	30	40	50	60	70	80	90	100				0	10	20	30	40	50
% of maximum nitrogen uptake	0	NaN	NaN	NaN	NaN	NaN	NaN	NaN	NaN	NaN	NaN	NaN		% of maximum nitrogen uptake	0	0.193539	0.193539	0.193539	0.193539	0.193539	0.193539	0.193539	0.193539	0.193539	0.193539	0.193539		% of maximum nitrogen uptake	0	0.0078943	0.0078943	0.0078943	0.0078943	0.0078943	0.0078943	0.0078943	0.0078943	0.0078943	0.0078943	0.0078943		% of maximum nitrogen uptake	0	2.49613e-06	2.47171e-06	2.47171e-06	2.47171e-06	2.47171e-06	2.47171e-06
	10	NaN	0.00881639	0.00881639	0.00881639	0.00881639	0.00881639	0.00881639	0.00881639	0.00881639	0.00881639	0.00881639			10	0.193543	0.609652	0.609665	0.609665	0.609665	0.609665	0.609665	0.609665	0.609665	0.60972	0.609665			10	0.00789431	0.00393098	0.00393161	0.00393148	0.00393148	0.00393148	0.00393161	0.00393148	0.00393148	0.00393651	0.00393148			10	2.66738e-06	5.34585e-05	5.28285e-05	5.28773e-05	5.28773e-05	5.28773e-05
	20	NaN	0.0176328	0.0176328	0.0176328	0.0176328	0.0176328	0.0176328	0.0176328	0.0176328	0.0176328	0.0176328			20	0.193543	1.0425	1.04502	1.04303	1.0433	1.0433	1.0433	1.0433	1.0433	1.04329	1.0433			20	0.00789431	0.00393321	0.00786632	0.00787153	0.00786632	0.00786632	0.00786632	0.00786632	0.00786632	0.00786638	0.00786632			20	2.66738e-06	5.39952e-05	0.000107936	0.000109147	0.000107936	0.000107936
	30	NaN	0.0226502	0.0264492	0.0264492	0.0264492	0.0264492	0.0264492	0.0264492	0.0264492	0.0264492	0.0264492			30	0.193543	1.25546	1.48134	1.49298	1.49316	1.49316	1.4932	1.49316	1.49313	1.49316	1.49316			30	0.00789431	0.00393129	0.0078664	0.0116129	0.0116436	0.0116436	0.0116453	0.0116436	0.011642	0.0116436	0.0116436			30	2.66738e-06	5.29125e-05	0.000107822	0.000161986	0.000161986	0.000161986
	40	NaN	0.0226502	0.0352655	0.0352655	0.0352655	0.0352655	0.0352655	0.0352655	0.0352655	0.0352655	0.0352655			40	0.193543	1.25549	1.94079	1.96489	1.98905	1.98905	1.98905	1.98905	1.98905	1.98903	1.98905			40	0.00789431	0.00393336	0.00761092	0.0114161	0.0152208	0.0152207	0.0152207	0.0152207	0.0152207	0.0152213	0.0152207			40	2.66738e-06	5.38169e-05	0.000107396	0.000160041	0.000215741	0.000215644
	50	NaN	0.0226502	0.0440819	0.0440819	0.0440819	0.0440819	0.0440819	0.0440819	0.0440819	0.0440819	0.0440819			50	0.193543	1.2555	2.41394	2.43806	2.46217	2.48647	2.48632	2.48647	2.48645	2.48632	2.48645			50	0.00789431	0.00393389	0.00761043	0.0114164	0.0152213	0.0190381	0.0190282	0.0190381	0.0190373	0.0190278	0.0190396			50	2.66738e-06	5.39952e-05	0.00010799	0.000161304	0.000214789	0.00027288
	60	NaN	0.0226502	0.0453005	0.0528983	0.0528983	0.0528983	0.0528983	0.0528983	0.0528983	0.0528983	0.0528983			60	0.193543	1.25546	2.47933	2.91121	2.93544	2.95961	2.98375	2.98374	2.98376	2.98376	2.98376			60	0.00789431	0.00393082	0.00761037	0.0114157	0.0152312	0.0190384	0.0228445	0.0228447	0.0228459	0.0228461	0.0228459			60	2.66738e-06	5.30001e-05	0.00010799	0.000161986	0.000217661	0.000272956
	70	NaN	0.0226502	0.0453005	0.0617147	0.0617147	0.0617147	0.0617147	0.0617147	0.0617147	0.0617147	0.0617147			70	0.193543	1.2555	2.47932	3.38434	3.40847	3.43274	3.45688	3.48106	3.4792	3.47729	3.47731			70	0.00789431	0.00393386	0.00760957	0.0114156	0.0152222	0.0190382	0.0228468	0.0266536	0.0263445	0.0260271	0.0260294			70	2.66738e-06	5.39952e-05	0.000107436	0.000161986	0.00021544	0.000272956
	80	NaN	0.0226502	0.0453005	0.0679507	0.0705311	0.0705311	0.0705311	0.0705311	0.0705311	0.0705311	0.0705311			80	0.193543	1.25549	2.47933	3.719	3.84492	3.84476	3.84461	3.84445	3.84429	3.84418	3.84409			80	0.00789431	0.00393336	0.00761094	0.0114166	0.00910753	0.00885218	0.00861287	0.00836964	0.00812124	0.00810073	0.00808473			80	2.66738e-06	5.38169e-05	0.000107674	0.000161703	0.000215644	0.00027288
	90	NaN	0.0226502	0.0453005	0.0679507	0.0716187	0.0716267	0.0716166	0.0716065	0.0715963	0.0715849	0.0715854			90	0.193543	1.25547	2.47931	3.719	3.84701	3.84701	3.84708	3.84713	3.84721	3.84726	3.84723			90	0.00789431	0.00393159	0.00760942	0.0114153	0	0	0	0	0	0	0			90	2.66738e-06	5.33392e-05	0.000107151	0.00016182	0.000147698	0.000129455
	100	NaN	0.0226502	0.0453005	0.0679507	0.0716188	0.0716286	0.0716385	0.0716483	0.0716582	0.0716681	0.0716779			100	0.193539	1.25549	2.47933	3.719	3.84709	3.84698	3.84691	3.84686	3.84678	3.84667	3.84665			100	0.0078943	0.00393366	0.00761123	0.0114168	0	0	0	0	0	0	0			100	2.46471e-06	5.38911e-05	0.000107561	0.000161672	0.000150939	0.000124323
		Developmental stage: Jointing														Developmental stage: Jointing														Developmental stage: Jointing														Developmental stage: Jointing
		% of maximum phosphorus uptake														% of maximum phosphorus uptake														% of maximum phosphorus uptake														% of maximum phosphorus uptake
		0	10	20	30	40	50	60	70	80	90	100				0	10	20	30	40	50	60	70	80	90	100				0	10	20	30	40	50	60	70	80	90	100				0	10	20	30	40	50
% of maximum nitrogen uptake	0	NaN	3.16247e-13	3.16247e-13	3.16247e-13	3.16247e-13	3.16247e-13	3.16247e-13	3.16247e-13	3.16247e-13	3.16247e-13	3.16247e-13		% of maximum nitrogen uptake	0	0.193536	0.193539	0.193539	0.193539	0.193539	0.193539	0.193539	0.193539	0.193539	0.193539	0.193539		% of maximum nitrogen uptake	0	0.00789432	0.0078943	0.0078943	0.0078943	0.0078943	0.0078943	0.0078943	0.0078943	0.0078943	0.0078943	0.0078943		% of maximum nitrogen uptake	0	2.70221e-06	2.4741e-06	2.4741e-06	2.4741e-06	2.4741e-06	2.4741e-06
	10	NaN	0.00872383	0.00872383	0.00872383	0.00872383	0.00872383	0.00872383	0.00872383	0.00872383	0.00872383	0.00872383			10	0.193544	0.610112	0.610131	0.610131	0.610131	0.610131	0.610236	0.610131	0.610131	0.610161	0.610131			10	0.0078943	0.00389001	0.00389001	0.00389001	0.00389001	0.00389001	0.00389001	0.00389001	0.00389001	0.00389001	0.00389001			10	2.50296e-06	5.22606e-05	5.22606e-05	5.22606e-05	5.22606e-05	5.22606e-05
	20	NaN	0.0174477	0.0174477	0.0174477	0.0174477	0.0174477	0.0174477	0.0174477	0.0174477	0.0174477	0.0174477			20	0.193534	1.00408	1.02158	1.02161	1.02161	1.02161	1.0216	1.02161	1.02161	1.02161	1.02161			20	0.00789432	0.00389039	0.00778378	0.00778378	0.00778378	0.00778378	0.00778378	0.00778378	0.00778378	0.00778378	0.00778378			20	2.70539e-06	5.23157e-05	0.000106857	0.000106857	0.000106857	0.000106857
	30	NaN	0.0224124	0.0261715	0.0261715	0.0261715	0.0261715	0.0261715	0.0261715	0.0261715	0.0261715	0.0261715			30	0.193539	1.26178	1.49641	1.49165	1.49165	1.49165	1.49165	1.49165	1.49165	1.49165	1.49165			30	0.0078943	0.00389044	0.00778368	0.0112945	0.0112968	0.0112968	0.0112968	0.0112968	0.0112968	0.0112968	0.0112968			30	2.4972e-06	5.27229e-05	0.000106826	0.000159107	0.000159877	0.000159877
	40	NaN	0.0224124	0.0348953	0.0348953	0.0348953	0.0348953	0.0348953	0.0348953	0.0348953	0.0348953	0.0348953			40	0.193538	1.26175	1.94111	1.96508	1.98897	1.98897	1.98897	1.98897	1.98897	1.98897	1.98897			40	0.00789432	0.00389018	0.00753048	0.011295	0.01507	0.0150708	0.0150708	0.0150708	0.0150699	0.0150708	0.0150708			40	2.70539e-06	5.22614e-05	0.000106857	0.00016024	0.000215768	0.000216073
	50	NaN	0.0224124	0.0436192	0.0436192	0.0436192	0.0436192	0.0436192	0.0436192	0.0436192	0.0436192	0.0436192			50	0.193538	1.26178	2.41445	2.43836	2.46221	2.48609	2.48618	2.48618	2.48618	2.48618	2.48618			50	0.00789432	0.0038921	0.00753085	0.0112968	0.0150708	0.0188384	0.0188384	0.0188384	0.0188384	0.0188384	0.0188384			50	2.70539e-06	5.32431e-05	0.000105928	0.000159884	0.000216073	0.000270091
	60	NaN	0.0224124	0.0448249	0.052343	0.052343	0.052343	0.052343	0.052343	0.052343	0.052343	0.052343			60	0.19354	1.26175	2.47989	2.91166	2.93566	2.95957	2.98348	2.98348	2.98348	2.98348	2.98348			60	0.00789432	0.00389044	0.00752998	0.0112959	0.0150719	0.0188386	0.0226061	0.0226061	0.0226061	0.0226061	0.0226061			60	2.70539e-06	5.27229e-05	0.000106826	0.000160285	0.000215174	0.000270091
	70	NaN	0.0224124	0.0448249	0.0610668	0.0610668	0.0610668	0.0610668	0.0610668	0.0610668	0.0610668	0.0610668			70	0.193539	1.26175	2.47989	3.38345	3.4069	3.43028	3.45363	3.47697	3.47697	3.47697	3.47697			70	0.0078943	0.00389097	0.00752993	0.0110342	0.0147123	0.0183945	0.0220766	0.025756	0.0257566	0.0257566	0.0257566			70	2.50295e-06	5.27793e-05	0.000106241	0.00015822	0.000213178	0.00026971
	80	NaN	0.0224124	0.0448249	0.0672373	0.0697907	0.0697907	0.0697907	0.0697907	0.0697907	0.0697907	0.0697907			80	0.193539	1.26175	2.47986	3.71824	3.84627	3.84613	3.84598	3.84584	3.8457	3.84561	3.84553			80	0.00789422	0.00388964	0.0075299	0.0110325	0.00905407	0.0088296	0.00857509	0.0083356	0.00809611	0.00808765	0.00806685			80	1.45703e-06	5.2464e-05	0.000105574	0.000160285	0.000216073	0.000266462
	90	NaN	0.0224124	0.0448249	0.0672373	0.0708659	0.070874	0.0708638	0.0708536	0.0708427	0.0708314	0.0708319			90	0.19354	1.26175	2.47987	3.7182	3.84864	3.84859	3.84867	3.84872	3.84872	3.84878	3.84881			90	0.00789432	0.00389036	0.0075308	0.0110323	0	0	0	0	0	0	0			90	2.70539e-06	5.27026e-05	0.000105939	0.000157936	0.000148204	0.000129531
	100	NaN	0.0224124	0.0448249	0.0672373	0.0708668	0.0708766	0.0708864	0.0708961	0.0709064	0.0709157	0.0709255			100	0.19354	1.26176	2.47987	3.71823	3.84866	3.8486	3.84854	3.84846	3.84843	3.84838	3.84833			100	0.00789432	0.00389216	0.00753076	0.0110339	0	0	0	0	0	0	0			100	2.70539e-06	5.32036e-05	0.000105372	0.000158361	0.000147836	0.000122672
		Developmental stage: Silking														Developmental stage: Silking														Developmental stage: Silking														Developmental stage: Silking
		% of maximum phosphorus uptake														% of maximum phosphorus uptake														% of maximum phosphorus uptake														% of maximum phosphorus uptake
		0	10	20	30	40	50	60	70	80	90	100				0	10	20	30	40	50	60	70	80	90	100				0	10	20	30	40	50	60	70	80	90	100				0	10	20	30	40	50
% of maximum nitrogen uptake	0	NaN	1.13768e-12	1.13768e-12	2.29559e-12	-2.7929e-12	2.29559e-12	2.29559e-12	2.29559e-12	6.715e-13	2.29559e-12	2.29559e-12		% of maximum nitrogen uptake	0	0.193539	0.193539	0.193539	0.193539	0.193539	0.193534	0.193539	0.193539	0.193539	0.193539	0.193539		% of maximum nitrogen uptake	0	0.0078943	0.00789432	0.00789427	0.0078943	0.0078943	0.0078943	0.0078943	0.00789429	0.0078943	0.0078943	0.0078943		% of maximum nitrogen uptake	0	2.48555e-06	2.70604e-06	2.06918e-06	2.50868e-06	2.50868e-06	2.50868e-06
	10	NaN	0.00836379	0.00836379	0.00836379	0.00836379	0.00836379	0.00836379	0.00836379	0.00836379	0.00836379	0.00836379			10	0.193538	0.613807	0.613877	0.613877	0.613877	0.613877	0.613877	0.613877	0.613858	0.613876	0.613858			10	0.0078943	0.00373228	0.00373169	0.00373169	0.00373169	0.00373169	0.00373169	0.00373169	0.00373128	0.00373125	0.00373125			10	2.48152e-06	5.04699e-05	5.02486e-05	5.02486e-05	5.02486e-05	5.02486e-05
	20	NaN	0.0167276	0.0167276	0.0167276	0.0167276	0.0167276	0.0167276	0.0167276	0.0167276	0.0167276	0.0167276			20	0.193538	1.028	1.04939	1.04926	1.04927	1.04927	1.04926	1.04927	1.04926	1.04926	1.04926			20	0.0078943	0.00376924	0.00746334	0.00746238	0.00746256	0.0074627	0.00746511	0.00744753	0.00744753	0.00744753	0.00746256			20	2.48152e-06	5.15151e-05	0.00010219	0.000102342	0.000102418	0.000101881
	30	NaN	0.0214875	0.0250914	0.0250914	0.0250914	0.0250914	0.0250914	0.0250914	0.0250914	0.0250914	0.0250914			30	0.193538	1.28404	1.47346	1.49637	1.49637	1.49633	1.49637	1.49637	1.49637	1.49637	1.49633			30	0.0078943	0.00365306	0.00721856	0.0108284	0.0108305	0.0108247	0.0108284	0.0108306	0.0108316	0.0108294	0.0108295			30	2.48152e-06	5.07278e-05	0.000101206	0.000152534	0.000153279	0.000150312
	40	NaN	0.0214875	0.0334552	0.0334552	0.0334552	0.0334552	0.0334552	0.0334552	0.0334552	0.0334552	0.0334552			40	0.193538	1.28405	1.94938	1.97228	1.99527	1.99515	1.99515	1.99515	1.99515	1.99515	1.99515			40	0.00789427	0.0036548	0.00721974	0.0108367	0.0144478	0.0144498	0.0144498	0.0144498	0.0144498	0.0144498	0.0144411			40	2.03887e-06	5.18614e-05	0.000102447	0.000155366	0.000207097	0.000206293
	50	NaN	0.0214875	0.041819	0.041819	0.041819	0.041819	0.041819	0.041819	0.041819	0.041819	0.041819			50	0.19354	1.28404	2.42534	2.44812	2.47117	2.49407	2.49407	2.49394	2.49409	2.49409	2.49409			50	0.00789431	0.00365548	0.0072196	0.0108296	0.0144481	0.018051	0.018051	0.0180609	0.0180608	0.0180608	0.0180608			50	2.54437e-06	5.18319e-05	0.000102388	0.00015367	0.000206859	0.000255464
	60	NaN	0.0214875	0.0429749	0.0501827	0.0501827	0.0501827	0.0501827	0.0501827	0.0501827	0.0501827	0.0501827			60	0.193538	1.28402	2.49106	2.92407	2.94696	2.96997	2.99288	2.99288	2.99288	2.99288	2.99288			60	0.0078943	0.00365547	0.0072204	0.0108295	0.0144488	0.0180609	0.0216729	0.0216729	0.0216729	0.0216729	0.0216729			60	2.48152e-06	5.18614e-05	0.00010219	0.00015367	0.000207155	0.000258944
	70	NaN	0.0214875	0.0429749	0.0585465	0.0585465	0.0585465	0.0585465	0.0585465	0.0585465	0.0585465	0.0585465			70	0.193538	1.28402	2.49103	3.39997	3.42296	3.44574	3.46881	3.49166	3.49171	3.49166	3.49171			70	0.0078943	0.00365574	0.0072196	0.0108295	0.0144396	0.01806	0.0216696	0.0252853	0.0252853	0.0252853	0.0252853			70	2.48152e-06	5.16432e-05	0.000102447	0.000153626	0.000204573	0.000258579
	80	NaN	0.0214875	0.0429749	0.0644624	0.0669103	0.0669103	0.0669103	0.0669103	0.0669103	0.0669103	0.0669103			80	0.193538	1.28404	2.49106	3.73659	3.86729	3.86724	3.86718	3.86713	3.86706	3.86703	3.867			80	0.0078943	0.00365783	0.00721968	0.0108295	0.0091957	0.00896822	0.00875255	0.00853658	0.00831774	0.00832386	0.00831901			80	2.48152e-06	5.24338e-05	0.000102287	0.000152534	0.00020438	0.000258944
	90	NaN	0.0214875	0.0429749	0.0644624	0.0679373	0.0679451	0.0679353	0.0679245	0.0679093	0.0679023	0.0679025			90	0.193538	1.28404	2.49112	3.73658	3.869	3.86903	3.86905	3.86899	3.86894	3.86891	3.86899			90	0.0078943	0.00365546	0.00722407	0.0108342	0	0	0	0	0	0	0			90	2.48152e-06	5.18614e-05	0.000103239	0.000154001	0.000139992	0.000121857
	100	NaN	0.0214875	0.0429749	0.0644624	0.0679366	0.067947	0.0679575	0.0679679	0.0679782	0.0679882	0.0679983			100	0.193538	1.28403	2.49112	3.73659	3.86897	3.86904	3.86902	3.86908	3.86911	3.86911	3.86912			100	0.0078943	0.0036555	0.00722059	0.0108322	0	0	0	0	0	0	0			100	2.48152e-06	5.18181e-05	0.000102418	0.000153823	0.000141023	0.000116748
[truncated: 70 more columns]

## Sheet: WithBacteroidWithAMF
		Metric: RGR (g / (gDW d))														Metric: Net CO2 Uptake by Plant (mmol / (gDW day))														Metric: Glucose Transport to AMF (mmol / (gDW day))														Metric: Palmitate Transport to AMF (mmol / (gDW day))
		Developmental stage: Seedling														Developmental stage: Seedling														Developmental stage: Seedling														Developmental stage: Seedling
		% of maximum phosphorus uptake														% of maximum phosphorus uptake														% of maximum phosphorus uptake														% of maximum phosphorus uptake
		0	10	20	30	40	50	60	70	80	90	100				0	10	20	30	40	50	60	70	80	90	100				0	10	20	30	40	50	60	70	80	90	100				0	10	20	30	40	50
% of maximum nitrogen uptake	0	NaN	0.0226502	0.0453005	0.0612774	0.0612852	0.0612937	0.061301	0.061309	0.0613172	0.061321	0.061321		% of maximum nitrogen uptake	0	NaN	1.5328	2.85206	3.77066	3.7709	3.77026	3.7709	3.7709	3.77091	3.77091	3.77091		% of maximum nitrogen uptake	0	NaN	0.00393316	0.00786675	0	0	0	0	0	0	0	0		% of maximum nitrogen uptake	0	NaN	5.39952e-05	0.000107063	0.000137948	0.000114998	8.20847e-05
	10	NaN	0.0226502	0.0453005	0.0625829	0.0625612	0.0625374	0.0625137	0.0624899	0.0624662	0.06245	0.06245			10	NaN	1.45105	2.78116	3.78771	3.78761	3.78751	3.78742	3.78732	3.78727	3.78719	3.78716			10	NaN	0.00393316	0.00786627	0	0	0	0	0	0	0	0			10	NaN	5.39952e-05	0.00010797	0.000161986	0.000218304	0.000271015
	20	NaN	0.0226502	0.0453005	0.0638819	0.0638605	0.0638368	0.0638131	0.0637893	0.0637656	0.0637459	0.0637459			20	NaN	1.32698	2.69901	3.78703	3.78694	3.78687	3.78678	3.78668	3.78658	3.7865	3.7865			20	NaN	0.00393316	0.00786615	0	0	0	0	0	0	0	0			20	NaN	5.39952e-05	0.000107918	0.000161155	0.000215596	0.00027288
	30	NaN	0.0226502	0.0453005	0.0651817	0.0651599	0.0651362	0.0651125	0.0650887	0.065065	0.0650419	0.0650419			30	NaN	1.28704	2.62377	3.78639	3.78633	3.7862	3.78614	3.78604	3.78594	3.78585	3.78585			30	NaN	0.00393434	0.00786612	0	0	0	0	0	0	0	0			30	NaN	5.39343e-05	0.000107919	0.00016194	0.000218365	0.000270982
	40	NaN	0.0226502	0.0453005	0.0664799	0.0664593	0.0664357	0.066412	0.0663881	0.0663653	0.0663406	0.0663379			40	NaN	1.28703	2.56585	3.78572	3.78569	3.78556	3.78546	3.7854	3.78531	3.78521	3.78516			40	NaN	0.00393367	0.0078663	0	0	0	0	0	0	0	0			40	NaN	5.3781e-05	0.00010799	0.00016158	0.000218365	0.000269197
	50	NaN	0.0226502	0.0453005	0.0677299	0.067709	0.0676854	0.0676616	0.0676379	0.0676141	0.0675904	0.067584			50	NaN	1.28703	2.51621	3.79812	3.79822	3.79814	3.79802	3.79795	3.79785	3.79776	3.79773			50	NaN	0.00393317	0.00761033	0	0	0	0	0	0	0	0			50	NaN	5.39952e-05	0.00010799	0.000161269	0.000218057	0.00027288
	60	NaN	0.0226502	0.0453005	0.0679507	0.0689108	0.0688872	0.0688634	0.0688396	0.0688158	0.068792	0.0687823			60	NaN	1.28703	2.50956	3.82927	3.82099	3.8209	3.82077	3.8207	3.82061	3.8205	3.82047			60	NaN	0.0039332	0.00761112	0.0110672	0	0	0	0	0	0	0			60	NaN	5.39952e-05	0.00010772	0.000161986	0.000218365	0.00027288
	70	NaN	0.0226502	0.0453005	0.0679507	0.0701093	0.0700857	0.0700619	0.0700381	0.0700143	0.0699905	0.0699776			70	NaN	1.28703	2.50956	3.78326	3.84374	3.84364	3.84355	3.84334	3.84336	3.84326	3.8432			70	NaN	0.0039322	0.00761034	0.0114157	0	0	0	0	0	0	0			70	NaN	5.40061e-05	0.00010799	0.000161986	0.000218365	0.000272531
	80	NaN	0.0226502	0.0453005	0.0679507	0.0712031	0.071181	0.071158	0.071135	0.0711121	0.0710891	0.0710734			80	NaN	1.28703	2.50957	3.74761	3.86023	3.86027	3.86022	3.86016	3.86012	3.86011	3.86006			80	NaN	0.0039332	0.00761181	0.011149	0	0	0	0	0	0	0			80	NaN	5.39952e-05	0.00010799	0.000161093	0.000215644	0.000271616
	90	NaN	0.0226502	0.0453005	0.0679507	0.0713173	0.071327	0.0713173	0.0713076	0.071298	0.0712873	0.0712786			90	NaN	1.28703	2.50957	3.74759	3.86108	3.86105	3.86109	3.86114	3.86121	3.86129	3.86124			90	NaN	0.00393315	0.00761264	0.0111509	0	0	0	0	0	0	0			90	NaN	5.39952e-05	0.000107802	0.00015979	0.000148294	0.000125373
	100	NaN	0.0226502	0.0453005	0.0679507	0.0713173	0.0713271	0.071337	0.0713469	0.0713567	0.0713666	0.0713761			100	NaN	1.28703	2.50954	3.74763	3.86108	3.86105	3.86094	3.86085	3.86082	3.86033	3.86067			100	NaN	0.00393333	0.00761127	0.01115	0	0	0	0	0	0	0			100	NaN	5.38193e-05	0.000106796	0.000161733	0.000148448	0.000125132
		Developmental stage: Jointing														Developmental stage: Jointing														Developmental stage: Jointing														Developmental stage: Jointing
		% of maximum phosphorus uptake														% of maximum phosphorus uptake														% of maximum phosphorus uptake														% of maximum phosphorus uptake
		0	10	20	30	40	50	60	70	80	90	100				0	10	20	30	40	50	60	70	80	90	100				0	10	20	30	40	50	60	70	80	90	100				0	10	20	30	40	50
% of maximum nitrogen uptake	0	NaN	0.0224124	0.0448249	0.0619248	0.0619336	0.0619424	0.0619511	0.0619599	0.0619687	0.0619752	0.0619752		% of maximum nitrogen uptake	0	NaN	1.50559	2.80929	3.8008	3.80096	3.80074	3.80094	3.8011	3.80103	3.8012	3.8012		% of maximum nitrogen uptake	0	NaN	0.00394071	0.0078515	0	0	0	0	0	0	0	0		% of maximum nitrogen uptake	0	NaN	5.40212e-05	0.000108876	0.000142873	0.000118649	9.15022e-05
	10	NaN	0.0224124	0.0448249	0.0630508	0.063027	0.0630031	0.0629794	0.0629554	0.0629313	0.0629128	0.0629128			10	NaN	1.38936	2.73869	3.80058	3.8005	3.80039	3.80029	3.8002	3.80009	3.80059	3.80065			10	NaN	0.00393844	0.00784879	0	0	0	0	0	0	0	0			10	NaN	5.28167e-05	0.000108128	0.000161165	0.000211971	0.000272267
	20	NaN	0.0224124	0.0448249	0.0641826	0.0641591	0.0641353	0.0641113	0.0640874	0.0640634	0.064042	0.0640419			20	NaN	1.32791	2.67366	3.80026	3.80015	3.80007	3.79997	3.79987	3.79977	3.79968	3.79968			20	NaN	0.0039222	0.00784545	0	0	0	0	0	0	0	0			20	NaN	5.26826e-05	0.00010658	0.000161094	0.000216908	0.000272267
	30	NaN	0.0224124	0.0448249	0.0653144	0.0652912	0.0652674	0.0652434	0.0652196	0.0651956	0.0651719	0.0651709			30	NaN	1.29357	2.6091	3.79993	3.79985	3.79975	3.79965	3.79953	3.79945	3.79935	3.79934			30	NaN	0.00393833	0.00784706	0	0	0	0	0	0	0	0			30	NaN	5.30307e-05	0.000107183	0.000161165	0.000217814	0.000272267
	40	NaN	0.0224124	0.0448249	0.0664463	0.0664234	0.0663995	0.0663756	0.0663519	0.0663278	0.0663037	0.0663			40	NaN	1.2936	2.55921	3.79961	3.79951	3.79943	3.79933	3.79921	3.79911	3.79902	3.79901			40	NaN	0.00394075	0.00784412	0	0	0	0	0	0	0	0			40	NaN	5.40212e-05	0.00010658	0.000161547	0.000217102	0.000272267
	50	NaN	0.0224124	0.0448249	0.0672373	0.0675065	0.0674827	0.0674588	0.0674348	0.0674108	0.0673869	0.0673801			50	NaN	1.2936	2.51623	3.8142	3.81179	3.81175	3.81157	3.81152	3.81145	3.81134	3.81131			50	NaN	0.00394081	0.00759097	0.00326081	0	0	0	0	0	0	0			50	NaN	5.38728e-05	0.000107608	0.000161577	0.000214649	0.00027136
	60	NaN	0.0224124	0.0448249	0.0672373	0.0685496	0.0685258	0.0685019	0.0684779	0.0684539	0.06843	0.0684202			60	NaN	1.29347	2.51047	3.82365	3.83188	3.83175	3.83173	3.83161	3.83152	3.83136	3.83137			60	NaN	0.00392147	0.0075915	0.0117516	0	0	0	0	0	0	0			60	NaN	5.26826e-05	0.000106221	0.000161165	0.000215239	0.000268583
	70	NaN	0.0224124	0.0448249	0.0672373	0.0695883	0.0695659	0.0695428	0.0695198	0.0694968	0.0694731	0.0694607			70	NaN	1.2936	2.51051	3.77836	3.85168	3.85172	3.85165	3.85163	3.85156	3.85144	3.85142			70	NaN	0.00394081	0.00759256	0.011119	0	0	0	0	0	0	0			70	NaN	5.38697e-05	0.000107697	0.000160687	0.000214808	0.00027136
	80	NaN	0.0224124	0.0448249	0.0672373	0.0704637	0.0704415	0.0704184	0.0703954	0.0703725	0.0703493	0.0703344			80	NaN	1.29359	2.51051	3.74905	3.86187	3.86192	3.86187	3.86182	3.86172	3.86171	3.86168			80	NaN	0.00394045	0.00759315	0.0111213	0	0	0	0	0	0	0			80	NaN	5.37848e-05	0.000107387	0.000161577	0.000215186	0.000272089
	90	NaN	0.0224124	0.0448249	0.0672373	0.0705678	0.0705776	0.0705671	0.0705573	0.0705471	0.0705362	0.070528			90	NaN	1.29358	2.51049	3.74899	3.86269	3.86265	3.86267	3.8627	3.86274	3.86278	3.86272			90	NaN	0.00393882	0.00759129	0.0111213	0	0	0	0	0	0	0			90	NaN	5.33691e-05	0.000107123	0.000159331	0.00014726	0.000123575
	100	NaN	0.0224124	0.0448249	0.0672373	0.0705678	0.070578	0.0705871	0.0705982	0.0706072	0.0706173	0.0706268			100	NaN	1.29347	2.51048	3.74904	3.86271	3.86265	3.86256	3.86243	3.86237	3.86241	3.86235			100	NaN	0.00392151	0.0075903	0.0111205	0	0	0	0	0	0	0			100	NaN	5.26856e-05	0.000107124	0.00016147	0.000148343	0.000122544
		Developmental stage: Silking														Developmental stage: Silking														Developmental stage: Silking														Developmental stage: Silking
		% of maximum phosphorus uptake														% of maximum phosphorus uptake														% of maximum phosphorus uptake														% of maximum phosphorus uptake
		0	10	20	30	40	50	60	70	80	90	100				0	10	20	30	40	50	60	70	80	90	100				0	10	20	30	40	50	60	70	80	90	100				0	10	20	30	40	50
% of maximum nitrogen uptake	0	NaN	0.0214875	0.0429749	0.0644624	0.0652905	0.0653006	0.0653112	0.0653208	0.0653306	0.0653403	0.0653462		% of maximum nitrogen uptake	0	NaN	1.38287	2.61512	3.85245	3.85334	3.85336	3.85338	3.85339	3.85339	3.85338	3.85305		% of maximum nitrogen uptake	0	NaN	0.00375382	0.00750994	0.00785144	5.49823e-06	3.23751e-06	1.74421e-06	3.44979e-06	-2.68121e-07	7.15623e-06	0		% of maximum nitrogen uptake	0	NaN	5.09184e-05	0.000101683	0.000152524	0.000132189	0.000108809
	10	NaN	0.0214875	0.0429749	0.0644624	0.0655653	0.0655625	0.0655644	0.0655687	0.0655741	0.0655804	0.0655849			10	NaN	1.37079	2.57934	3.85522	3.85685	3.85669	3.8566	3.85656	3.85649	3.85642	3.85516			10	NaN	0.00372881	0.0072132	0.0101264	0	0	0	0	0	0	0			10	NaN	5.11163e-05	0.000101892	0.000154181	0.000133286	0.000109974
	20	NaN	0.0214875	0.0429749	0.0644624	0.065847	0.0658251	0.0658189	0.0658171	0.0658179	0.0658213	0.0658235			20	NaN	1.35383	2.56842	3.84844	3.86068	3.86002	3.85986	3.85964	3.85961	3.85953	3.8582			20	NaN	0.00372691	0.00721338	0.0108193	0	0	0	0	0	0	0			20	NaN	5.05524e-05	0.000102036	0.000153525	0.000188729	0.000109376
	30	NaN	0.0214875	0.0429749	0.0644624	0.0661406	0.0661186	0.0660962	0.0660739	0.0660618	0.0660613	0.0660622			30	NaN	1.3369	2.55749	3.83752	3.86454	3.86441	3.86431	3.86436	3.86272	3.8626	3.86238			30	NaN	0.00372881	0.00721466	0.01082	0	0	0	0	0	0	0			30	NaN	5.11163e-05	0.000101241	0.000153078	0.00020696	0.000255126
	40	NaN	0.0214875	0.0429749	0.0644624	0.0664341	0.0664121	0.0663897	0.0663674	0.0663451	0.0663228	0.0663064			40	NaN	1.33418	2.54658	3.82659	3.8682	3.86814	3.86816	3.86804	3.86804	3.86797	3.86778			40	NaN	0.00372821	0.00721369	0.0108205	0	0	0	0	0	0	0			40	NaN	5.0972e-05	0.000101944	0.000152912	0.000203893	0.000255126
	50	NaN	0.0214875	0.0429749	0.0644624	0.0667277	0.0667058	0.0666833	0.066661	0.0666387	0.0666164	0.0665994			50	NaN	1.33419	2.52309	3.80313	3.872	3.87172	3.87188	3.8718	3.87178	3.87172	3.87164			50	NaN	0.00372884	0.00721361	0.0108217	0	0	0	0	0	0	0			50	NaN	5.11163e-05	0.000101944	0.000153474	0.000206248	0.000248038
	60	NaN	0.0214875	0.0429749	0.0644624	0.0670212	0.0669992	0.0669769	0.0669546	0.0669322	0.0669099	0.0668919			60	NaN	1.33418	2.52124	3.78967	3.87576	3.87563	3.87563	3.87559	3.87552	3.87546	3.8754			60	NaN	0.00372773	0.00721361	0.01082	0	0	0	0	0	0	0			60	NaN	5.1175e-05	0.000101946	0.000152879	0.00020696	0.000255129
	70	NaN	0.0214875	0.0429749	0.0644624	0.0673148	0.0672928	0.0672707	0.0672481	0.0672258	0.0672035	0.0671846			70	NaN	1.33417	2.52124	3.77674	3.87944	3.87943	3.87938	3.87928	3.87921	3.87919	3.87911			70	NaN	0.00372638	0.00721285	0.0108982	0	0	0	0	0	0	0			70	NaN	5.05653e-05	0.00010235	0.000154183	0.00020438	0.000257623
	80	NaN	0.0214875	0.0429749	0.0644624	0.0676083	0.0675863	0.0675641	0.0675417	0.0675194	0.0674971	0.0674774			80	NaN	1.33417	2.52124	3.76671	3.88318	3.88311	3.88304	3.88307	3.883	3.88294	3.88289			80	NaN	0.00372634	0.00721361	0.0108202	0	0	0	0	0	0	0			80	NaN	5.05665e-05	0.000101946	0.000151424	0.000204187	0.000254859
	90	NaN	0.0214875	0.0429749	0.0644624	0.0676619	0.0676722	0.0676626	0.0676526	0.0676414	0.0676312	0.0676219			90	NaN	1.33419	2.52121	3.76674	3.8836	3.88361	3.88361	3.88356	3.88356	3.88356	3.88355			90	NaN	0.00372884	0.00721336	0.0108205	0	0	0	0	0	0	0			90	NaN	5.11163e-05	0.000100954	0.000152916	0.000141437	0.000117683
	100	NaN	0.0214875	0.0429749	0.0644624	0.0676626	0.0676723	0.0676828	0.0676932	0.0677042	0.0677151	0.0677232			100	NaN	1.33419	2.52124	3.7667	3.88332	3.88343	3.88366	3.88366	3.88364	3.88339	3.88369			100	NaN	0.00372881	0.00721273	0.0108192	6.61842e-05	-6.23441e-07	0	0	0	4.95706e-05	0			100	NaN	5.11163e-05	0.000102321	0.00015153	0.000140524	0.000117325
[truncated: 96 more columns]

## Sheet: WithWithoutBacteroid
		Metric: RGR (g / (gDW d))														Metric: RGR (g / (gDW d))														Metric: Difference between RGR with and without bacteroid														Metric: % Change in RGR from adding bacteroid
		Developmental stage: Seedling														Developmental stage: Seedling														Developmental stage: Seedling														Developmental stage: Seedling
		% of maximum phosphorus uptake														% of maximum phosphorus uptake														% of maximum phosphorus uptake														% of maximum phosphorus uptake
		0	10	20	30	40	50	60	70	80	90	100				0	10	20	30	40	50	60	70	80	90	100				0	10	20	30	40	50	60	70	80	90	100				0	10	20	30	40	50
% of maximum nitrogen uptake	0	NaN	NaN	NaN	NaN	NaN	NaN	NaN	NaN	NaN	NaN	NaN		% of maximum nitrogen uptake	0	NaN	0.00716779	0.0143356	0.0215034	0.0286712	0.035839	0.0430068	0.0501746	0.0573423	0.0611334	0.0611334		% of maximum nitrogen uptake	0	NaN	NaN	NaN	NaN	NaN	NaN	NaN	NaN	NaN	NaN	NaN		% of maximum nitrogen uptake	0	NaN	NaN	NaN	NaN	NaN	NaN
	10	NaN	0.00716779	0.00716779	0.00716779	0.00716779	0.00716779	0.00716779	0.00716779	0.00716779	0.00716779	0.00716779			10	NaN	0.00716779	0.0143356	0.0215034	0.0286712	0.035839	0.0430068	0.0501746	0.0573423	0.0622077	0.0622077			10	NaN	9.53727e-12	0.00716779	0.0143356	0.0215034	0.0286712	0.035839	0.0430068	0.0501746	0.0550399	0.0550399			10	NaN	1.33057e-07	100	200	300	400
	20	NaN	0.00716779	0.0143356	0.0143356	0.0143356	0.0143356	0.0143356	0.0143356	0.0143356	0.0143356	0.0143356			20	NaN	0.00716779	0.0143356	0.0215034	0.0286712	0.035839	0.0430068	0.0501746	0.0573423	0.0632675	0.0632675			20	NaN	-2.65241e-10	-1.85586e-10	0.00716779	0.0143356	0.0215034	0.0286712	0.035839	0.0430068	0.0489319	0.0489319			20	NaN	-3.70046e-06	-1.29458e-06	50	100	150
	30	NaN	0.00716779	0.0143356	0.0215034	0.0215034	0.0215034	0.0215034	0.0215034	0.0215034	0.0215034	0.0215034			30	NaN	0.00716779	0.0143356	0.0215034	0.0286712	0.035839	0.0430068	0.0501746	0.0573423	0.0643206	0.0643206			30	NaN	-1.45556e-11	-7.90611e-11	-3.31215e-10	0.0071678	0.0143356	0.0215034	0.0286712	0.035839	0.0428172	0.0428172			30	NaN	-2.03069e-07	-5.51502e-07	-1.54029e-06	33.3333	66.6667
	40	NaN	0.00716779	0.0143356	0.0215034	0.0286712	0.0286712	0.0286712	0.0286712	0.0286712	0.0286712	0.0286712			40	NaN	0.00716779	0.0143356	0.0215034	0.0286712	0.035839	0.0430068	0.0501746	0.0573423	0.0645101	0.0653737			40	NaN	2.97001e-10	-4.40341e-10	-1.09654e-10	-6.1049e-11	0.00716779	0.0143356	0.0215034	0.0286712	0.035839	0.0367025			40	NaN	4.14355e-06	-3.07166e-06	-5.09937e-07	-2.12928e-07	25
	50	NaN	0.00716779	0.0143356	0.0215034	0.0286712	0.035839	0.035839	0.035839	0.035839	0.035839	0.035839			50	NaN	0.00716779	0.0143356	0.0215034	0.0286712	0.035839	0.0430068	0.0501746	0.0573423	0.0645101	0.0664217			50	NaN	2.4837e-11	1.0475e-10	-1.78012e-11	-2.5648e-11	-1.4615e-10	0.00716779	0.0143356	0.0215034	0.0286712	0.0305827			50	NaN	3.46509e-07	7.30703e-07	-8.27833e-08	-8.94557e-08	-4.07796e-07
	60	NaN	0.00716779	0.0143356	0.0215034	0.0286712	0.035839	0.0430068	0.0430068	0.0430068	0.0430068	0.0430068			60	NaN	0.00716779	0.0143356	0.0215034	0.0286712	0.035839	0.0430068	0.0501746	0.0573423	0.0645101	0.0674507			60	NaN	2.347e-11	3.5427e-10	-9.00049e-11	2.45545e-11	-2.12753e-11	-9.04089e-11	0.00716779	0.0143356	0.0215034	0.024444			60	NaN	3.27437e-07	2.47126e-06	-4.18562e-07	8.56418e-08	-5.93636e-08
	70	NaN	0.00716779	0.0143356	0.0215034	0.0286712	0.035839	0.0430068	0.0501746	0.0501746	0.0501746	0.0501746			70	NaN	0.00716779	0.0143356	0.0215034	0.0286712	0.035839	0.0430068	0.0501746	0.0573423	0.0645101	0.0684221			70	NaN	-1.75661e-11	1.31302e-10	-1.35741e-10	-2.74687e-10	-3.02295e-10	-2.90598e-09	-3.08784e-11	0.00716779	0.0143356	0.0182476			70	NaN	-2.45069e-07	9.15918e-07	-6.31252e-07	-9.58059e-07	-8.43482e-07
	80	NaN	0.00716779	0.0143356	0.0215034	0.0286712	0.035839	0.0430068	0.0501746	0.0573423	0.0573423	0.0573423			80	NaN	0.00716779	0.0143356	0.0215034	0.0286712	0.035839	0.0430068	0.0501746	0.0573423	0.0645101	0.0693935			80	NaN	4.21606e-11	-2.73478e-11	2.18547e-10	2.68099e-11	-3.05601e-11	-1.01507e-10	-9.14025e-11	-1.44902e-10	0.00716779	0.0120511			80	NaN	5.88195e-07	-1.90769e-07	1.01634e-06	9.35082e-08	-8.52706e-08
	90	NaN	0.00716779	0.0143356	0.0215034	0.0286712	0.035839	0.0430068	0.0501746	0.0573423	0.0645101	0.0645101			90	NaN	0.00716779	0.0143356	0.0215034	0.0286712	0.035839	0.0430068	0.0501746	0.0573423	0.0645101	0.0703649			90	NaN	-1.75661e-11	1.34475e-10	-1.24076e-10	-2.74687e-10	-3.02295e-10	-2.90598e-09	-2.001e-11	-1.6076e-12	-6.03653e-11	0.00585472			90	NaN	-2.45069e-07	9.3805e-07	-5.77007e-07	-9.58059e-07	-8.43482e-07
	100	NaN	0.00716779	0.0143356	0.0215034	0.0286712	0.035839	0.0430068	0.0501746	0.0573423	0.0645101	0.0716779			100	NaN	0.00716779	0.0143356	0.0215034	0.0286712	0.035839	0.0430068	0.0501746	0.0573423	0.0645101	0.0712212			100	NaN	-3.79253e-10	5.07704e-11	-9.26817e-10	-6.4646e-11	6.02299e-10	-7.64554e-10	7.3221e-12	-4.40226e-11	-1.97865e-10	-0.000456762			100	NaN	-5.29107e-06	3.54156e-07	-4.3101e-06	-2.25474e-07	1.68057e-06
		Developmental stage: Jointing														Developmental stage: Jointing														Developmental stage: Jointing														Developmental stage: Jointing
		% of maximum phosphorus uptake														% of maximum phosphorus uptake														% of maximum phosphorus uptake														% of maximum phosphorus uptake
		0	10	20	30	40	50	60	70	80	90	100				0	10	20	30	40	50	60	70	80	90	100				0	10	20	30	40	50	60	70	80	90	100				0	10	20	30	40	50
% of maximum nitrogen uptake	0	NaN	NaN	NaN	NaN	NaN	NaN	NaN	NaN	NaN	NaN	NaN		% of maximum nitrogen uptake	0	NaN	0.00717948	0.0142994	0.0214491	0.0285988	0.0357485	0.0428982	0.0500479	0.0571976	0.0618051	0.0618051		% of maximum nitrogen uptake	0	NaN	NaN	NaN	NaN	NaN	NaN	NaN	NaN	NaN	NaN	NaN		% of maximum nitrogen uptake	0	NaN	NaN	NaN	NaN	NaN	NaN
	10	NaN	0.00709255	0.00709255	0.00709255	0.00709255	0.00709255	0.00709255	0.00709255	0.00709255	0.00709255	0.00709255			10	NaN	0.00717948	0.0142994	0.0214491	0.0285988	0.0357485	0.0428982	0.0500479	0.0571976	0.0627227	0.0627227			10	NaN	8.69334e-05	0.00720686	0.0143566	0.0215063	0.028656	0.0358057	0.0429554	0.0501051	0.0556302	0.0556302			10	NaN	1.2257	101.612	202.418	303.223	404.029
	20	NaN	0.00709255	0.0141851	0.0141851	0.0141851	0.0141851	0.0141851	0.0141851	0.0141851	0.0141851	0.0141851			20	NaN	0.00717948	0.0142994	0.0214491	0.0285988	0.0357485	0.0428982	0.0500479	0.0571976	0.0636404	0.0636404			20	NaN	8.69313e-05	0.000114311	0.00726401	0.0144137	0.0215634	0.0287131	0.0358628	0.0430125	0.0494553	0.0494553			20	NaN	1.22567	0.805856	51.2088	101.612	152.015
	30	NaN	0.00709255	0.0141851	0.0212776	0.0212776	0.0212776	0.0212776	0.0212776	0.0212776	0.0212776	0.0212776			30	NaN	0.00717948	0.0142994	0.0214491	0.0285988	0.0357485	0.0428982	0.0500479	0.0571976	0.0643473	0.0645581			30	NaN	8.69326e-05	0.000114312	0.000171467	0.00732117	0.0144709	0.0216206	0.0287703	0.03592	0.0430697	0.0432804			30	NaN	1.22569	0.805859	0.805853	34.4078	68.0097
	40	NaN	0.00709255	0.0141851	0.0212776	0.0283702	0.0283702	0.0283702	0.0283702	0.0283702	0.0283702	0.0283702			40	NaN	0.00717948	0.0142994	0.0214491	0.0285988	0.0357485	0.0428982	0.0500479	0.0571976	0.0643473	0.0654689			40	NaN	8.69343e-05	0.000114311	0.000171467	0.000228623	0.00737833	0.014528	0.0216777	0.0288274	0.0359771	0.0370987			40	NaN	1.22571	0.805855	0.805856	0.805856	26.0073
	50	NaN	0.00709255	0.0141851	0.0212776	0.0283702	0.0354627	0.0354627	0.0354627	0.0354627	0.0354627	0.0354627			50	NaN	0.00717948	0.0142994	0.0214491	0.0285988	0.0357485	0.0428982	0.0500479	0.0571976	0.0643473	0.0663786			50	NaN	8.69334e-05	0.000114311	0.000171467	0.000228623	0.000285778	0.00743548	0.0145852	0.0217349	0.0288846	0.0309159			50	NaN	1.2257	0.805856	0.805857	0.805856	0.805856
	60	NaN	0.00709255	0.0141851	0.0212776	0.0283702	0.0354627	0.0425553	0.0425553	0.0425553	0.0425553	0.0425553			60	NaN	0.0071497	0.0142994	0.0214491	0.0285988	0.0357485	0.0428982	0.0500479	0.0571976	0.0643473	0.0672703			60	NaN	5.71556e-05	0.000114311	0.000171467	0.000228623	0.000285778	0.000342935	0.00749264	0.0146423	0.021792	0.024715			60	NaN	0.805855	0.805855	0.805856	0.805855	0.805856
	70	NaN	0.00709255	0.0141851	0.0212776	0.0283702	0.0354627	0.0425553	0.0496478	0.0496478	0.0496478	0.0496478			70	NaN	0.00717948	0.0142994	0.0214491	0.0285988	0.0357485	0.0428982	0.0500479	0.0571976	0.0643473	0.0681158			70	NaN	8.69334e-05	0.000114311	0.000171467	0.000228623	0.000285778	0.000342934	0.00040009	0.00754979	0.0146995	0.018468			70	NaN	1.2257	0.805856	0.805857	0.805856	0.805856
	80	NaN	0.00709255	0.0141851	0.0212776	0.0283702	0.0354627	0.0425553	0.0496478	0.0567404	0.0567404	0.0567404			80	NaN	0.00717948	0.0142994	0.0214491	0.0285988	0.0357485	0.0428982	0.0500479	0.0571976	0.0643473	0.0689613			80	NaN	8.69334e-05	0.000114311	0.000171467	0.000228623	0.000285779	0.000342934	0.00040009	0.000457246	0.00760695	0.0122209			80	NaN	1.2257	0.805854	0.805856	0.805856	0.805856
	90	NaN	0.00709255	0.0141851	0.0212776	0.0283702	0.0354627	0.0425553	0.0496478	0.0567404	0.0638329	0.0638329			90	NaN	0.00717948	0.0142994	0.0214491	0.0285988	0.0357485	0.0428982	0.0500479	0.0571976	0.0643473	0.0698067			90	NaN	8.69335e-05	0.000114311	0.000171467	0.000228623	0.000285778	0.000342935	0.00040009	0.000457246	0.000514401	0.00597382			90	NaN	1.2257	0.805856	0.805857	0.805856	0.805855
	100	NaN	0.00709255	0.0141851	0.0212776	0.0283702	0.0354627	0.0425553	0.0496478	0.0567404	0.0638329	0.0709255			100	NaN	0.00717948	0.0142994	0.0214491	0.0285988	0.0357485	0.0428982	0.0500479	0.0571976	0.0643473	0.0704231			100	NaN	8.69334e-05	0.000114311	0.000171467	0.000228623	0.000285778	0.000342934	0.00040009	0.000457246	0.000514401	-0.000502329			100	NaN	1.2257	0.805856	0.805856	0.805856	0.805854
		Developmental stage: Silking														Developmental stage: Silking														Developmental stage: Silking														Developmental stage: Silking
		% of maximum phosphorus uptake														% of maximum phosphorus uptake														% of maximum phosphorus uptake														% of maximum phosphorus uptake
		0	10	20	30	40	50	60	70	80	90	100				0	10	20	30	40	50	60	70	80	90	100				0	10	20	30	40	50	60	70	80	90	100				0	10	20	30	40	50
% of maximum nitrogen uptake	0	NaN	NaN	NaN	NaN	NaN	NaN	NaN	NaN	NaN	NaN	NaN		% of maximum nitrogen uptake	0	NaN	0.00684248	0.013685	0.0205274	0.0271736	0.0339671	0.0407605	0.0475539	0.0543473	0.0611407	0.0651844		% of maximum nitrogen uptake	0	NaN	NaN	NaN	NaN	NaN	NaN	NaN	NaN	NaN	NaN	NaN		% of maximum nitrogen uptake	0	NaN	NaN	NaN	NaN	NaN	NaN
	10	NaN	0.00679983	0.00679983	0.00679983	0.00679983	0.00679983	0.00679983	0.00679983	0.00679983	0.00679983	0.00679983			10	NaN	0.00684248	0.013685	0.0205274	0.0271736	0.0339671	0.0407605	0.0475539	0.0543473	0.0611407	0.0654529			10	NaN	4.26487e-05	0.00688513	0.0137276	0.0203738	0.0271672	0.0339606	0.040754	0.0475475	0.0543409	0.0586531			10	NaN	0.627203	101.254	201.882	299.622	399.528
	20	NaN	0.00688452	0.0135997	0.0135997	0.0135997	0.0135997	0.0135997	0.0135997	0.0135997	0.0135997	0.0135997			20	NaN	0.00684248	0.013685	0.0205274	0.0271736	0.0339671	0.0407605	0.0475539	0.0543473	0.0611407	0.0656911			20	NaN	-4.20422e-05	8.52985e-05	0.00692778	0.013574	0.0203674	0.0271608	0.0339542	0.0407476	0.047541	0.0520914			20	NaN	-0.610676	0.627211	50.9408	99.8112	149.764
	30	NaN	0.00688452	0.0135997	0.0203995	0.0203995	0.0203995	0.0203995	0.0203995	0.0203995	0.0203995	0.0203995			30	NaN	0.00684248	0.013685	0.0205274	0.0271736	0.0339671	0.0407605	0.0475539	0.0543473	0.0611407	0.0659293			30	NaN	-4.20469e-05	8.52992e-05	0.000127948	0.00677415	0.0135676	0.020361	0.0271544	0.0339478	0.0407412	0.0455298			30	NaN	-0.610745	0.627215	0.627211	33.2075	66.5093
	40	NaN	0.00688452	0.0135997	0.0203995	0.0271993	0.0271993	0.0271993	0.0271993	0.0271993	0.0271993	0.0271993			40	NaN	0.00684248	0.013685	0.0205274	0.0271736	0.0339671	0.0407605	0.0475539	0.0543473	0.0611407	0.0661675			40	NaN	-4.20469e-05	8.52978e-05	0.000127949	-2.56762e-05	0.00676774	0.0135611	0.0203546	0.027148	0.0339414	0.0389681			40	NaN	-0.610745	0.627205	0.627215	-0.0944002	24.882
	50	NaN	0.00688452	0.0135997	0.0203995	0.0271993	0.0339992	0.0339992	0.0339992	0.0339992	0.0339992	0.0339992			50	NaN	0.00684248	0.013685	0.0205274	0.0271736	0.0339671	0.0407605	0.0475539	0.0543473	0.0611407	0.0664056			50	NaN	-4.20469e-05	8.52978e-05	0.000127949	-2.56761e-05	-3.20945e-05	0.00676132	0.0135547	0.0203481	0.0271416	0.0324065			50	NaN	-0.610745	0.627205	0.627215	-0.0943999	-0.094398
	60	NaN	0.00688452	0.0135997	0.0203995	0.0271993	0.0339992	0.040799	0.040799	0.040799	0.040799	0.040799			60	NaN	0.00684248	0.013685	0.0205274	0.0271736	0.0339671	0.0407605	0.0475539	0.0543473	0.0611407	0.0666438			60	NaN	-4.20467e-05	8.5297e-05	0.000127949	-2.56761e-05	-3.20979e-05	-3.85141e-05	0.0067549	0.0135483	0.0203417	0.0258448			60	NaN	-0.610743	0.6272	0.627214	-0.0943997	-0.094408
	70	NaN	0.00688452	0.0135997	0.0203995	0.0271993	0.0339992	0.040799	0.0475988	0.0475988	0.0475988	0.0475988			70	NaN	0.00684248	0.013685	0.0205274	0.0271736	0.0339671	0.0407605	0.0475539	0.0543473	0.0611407	0.066882			70	NaN	-4.20472e-05	8.52978e-05	0.000127948	-2.56761e-05	-3.20969e-05	-3.85141e-05	-4.49331e-05	0.00674848	0.0135419	0.0192832			70	NaN	-0.61075	0.627206	0.627213	-0.0943996	-0.0944049
	80	NaN	0.00688452	0.0135997	0.0203995	0.0271993	0.0339992	0.040799	0.0475988	0.0543986	0.0543986	0.0543986			80	NaN	0.00684248	0.013685	0.0205274	0.0271736	0.0339671	0.0407605	0.0475539	0.0543473	0.0611407	0.0671202			80	NaN	-4.20417e-05	8.52983e-05	0.000127948	-2.56767e-05	-3.20952e-05	-3.85137e-05	-4.49327e-05	-5.13518e-05	0.00674206	0.0127215			80	NaN	-0.61067	0.627209	0.627211	-0.0944021	-0.0944
	90	NaN	0.00688452	0.0135997	0.0203995	0.0271993	0.0339992	0.040799	0.0475988	0.0543986	0.0611985	0.0611985			90	NaN	0.00684248	0.013685	0.0205274	0.0271736	0.0339671	0.0407605	0.0475539	0.0543473	0.0611407	0.0673584			90	NaN	-4.20442e-05	8.52986e-05	0.000127948	-2.56761e-05	-3.20961e-05	-3.85141e-05	-4.49329e-05	-5.13569e-05	-5.77711e-05	0.0061599			90	NaN	-0.610706	0.627211	0.627211	-0.0943997	-0.0944026
	100	NaN	0.00688452	0.0135997	0.0203995	0.0271993	0.0339992	0.040799	0.0475988	0.0543986	0.0611985	0.0679983			100	NaN	0.00684248	0.013685	0.0205274	0.0271736	0.0339671	0.0407605	0.0475539	0.0543473	0.0611407	0.0675738			100	NaN	-4.20439e-05	8.5298e-05	0.000127948	-2.56761e-05	-3.20961e-05	-3.85146e-05	-4.4933e-05	-5.1352e-05	-5.77729e-05	-0.000424477			100	NaN	-0.610701	0.627207	0.627211	-0.0943998	-0.0944026
[truncated: 5 more columns]

## Sheet: WithWithoutAMF
		Metric: RGR (g / (gDW d))														Metric: RGR (g / (gDW d))														Metric: Difference between RGR with and without AMF														Metric: % Change in RGR from adding AMF
		Developmental stage: Seedling														Developmental stage: Seedling														Developmental stage: Seedling														Developmental stage: Seedling
		% of maximum phosphorus uptake														% of maximum phosphorus uptake														% of maximum phosphorus uptake														% of maximum phosphorus uptake
		0	10	20	30	40	50	60	70	80	90	100				0	10	20	30	40	50	60	70	80	90	100				0	10	20	30	40	50	60	70	80	90	100				0	10	20	30	40	50
% of maximum nitrogen uptake	0	NaN	NaN	NaN	NaN	NaN	NaN	NaN	NaN	NaN	NaN	NaN		% of maximum nitrogen uptake	0	5.25239e-13	-7.657e-14	8.40535e-13	8.40535e-13	8.40535e-13	8.40535e-13	8.40535e-13	-7.657e-14	8.40535e-13	8.40535e-13	8.40535e-13		% of maximum nitrogen uptake	0	NaN	NaN	NaN	NaN	NaN	NaN	NaN	NaN	NaN	NaN	NaN		% of maximum nitrogen uptake	0	NaN	NaN	NaN	NaN	NaN	NaN
	10	NaN	0.00716779	0.00716779	0.00716779	0.00716779	0.00716779	0.00716779	0.00716779	0.00716779	0.00716779	0.00716779			10	5.92728e-11	0.00881639	0.00881639	0.00881639	0.00881639	0.00881639	0.00881639	0.00881639	0.00881639	0.00881639	0.00881639			10	NaN	0.00164859	0.00164859	0.00164859	0.00164859	0.00164859	0.00164859	0.00164859	0.00164859	0.00164859	0.00164859			10	NaN	23	23	23	23	23
	20	NaN	0.00716779	0.0143356	0.0143356	0.0143356	0.0143356	0.0143356	0.0143356	0.0143356	0.0143356	0.0143356			20	-2.92198e-11	0.0176328	0.0176328	0.0176328	0.0176328	0.0176328	0.0176328	0.0176328	0.0176328	0.0176328	0.0176328			20	NaN	0.010465	0.00329718	0.00329718	0.00329718	0.00329718	0.00329718	0.00329718	0.00329718	0.00329718	0.00329718			20	NaN	146	23	23	23	23
	30	NaN	0.00716779	0.0143356	0.0215034	0.0215034	0.0215034	0.0215034	0.0215034	0.0215034	0.0215034	0.0215034			30	-2.27528e-11	0.0226502	0.0264492	0.0264492	0.0264492	0.0264492	0.0264492	0.0264492	0.0264492	0.0264492	0.0264492			30	NaN	0.0154824	0.0121136	0.00494578	0.00494578	0.00494578	0.00494578	0.00494578	0.00494578	0.00494578	0.00494578			30	NaN	216	84.5	23	23	23
	40	NaN	0.00716779	0.0143356	0.0215034	0.0286712	0.0286712	0.0286712	0.0286712	0.0286712	0.0286712	0.0286712			40	2.05655e-11	0.0226502	0.0352655	0.0352655	0.0352655	0.0352655	0.0352655	0.0352655	0.0352655	0.0352655	0.0352655			40	NaN	0.0154824	0.02093	0.0137622	0.00659437	0.00659437	0.00659437	0.00659437	0.00659437	0.00659437	0.00659437			40	NaN	216	146	64	23	23
	50	NaN	0.00716779	0.0143356	0.0215034	0.0286712	0.035839	0.035839	0.035839	0.035839	0.035839	0.035839			50	2.59416e-13	0.0226502	0.0440819	0.0440819	0.0440819	0.0440819	0.0440819	0.0440819	0.0440819	0.0440819	0.0440819			50	NaN	0.0154824	0.0297463	0.0225785	0.0154108	0.00824296	0.00824296	0.00824296	0.00824296	0.00824296	0.00824296			50	NaN	216	207.5	105	53.75	23
	60	NaN	0.00716779	0.0143356	0.0215034	0.0286712	0.035839	0.0430068	0.0430068	0.0430068	0.0430068	0.0430068			60	7.11064e-12	0.0226502	0.0453005	0.0528983	0.0528983	0.0528983	0.0528983	0.0528983	0.0528983	0.0528983	0.0528983			60	NaN	0.0154824	0.0309649	0.0313949	0.0242271	0.0170593	0.00989155	0.00989155	0.00989155	0.00989155	0.00989155			60	NaN	216	216	146	84.5	47.6
	70	NaN	0.00716779	0.0143356	0.0215034	0.0286712	0.035839	0.0430068	0.0501746	0.0501746	0.0501746	0.0501746			70	-1.19204e-11	0.0226502	0.0453005	0.0617147	0.0617147	0.0617147	0.0617147	0.0617147	0.0617147	0.0617147	0.0617147			70	NaN	0.0154824	0.0309649	0.0402113	0.0330435	0.0258757	0.0187079	0.0115401	0.0115401	0.0115401	0.0115401			70	NaN	216	216	187	115.25	72.2
	80	NaN	0.00716779	0.0143356	0.0215034	0.0286712	0.035839	0.0430068	0.0501746	0.0573423	0.0573423	0.0573423			80	-2.67261e-13	0.0226502	0.0453005	0.0679507	0.0705311	0.0705311	0.0705311	0.0705311	0.0705311	0.0705311	0.0705311			80	NaN	0.0154824	0.0309649	0.0464473	0.0418599	0.0346921	0.0275243	0.0203565	0.0131887	0.0131887	0.0131887			80	NaN	216	216	216	146	96.8
	90	NaN	0.00716779	0.0143356	0.0215034	0.0286712	0.035839	0.0430068	0.0501746	0.0573423	0.0645101	0.0645101			90	-3.27501e-11	0.0226502	0.0453005	0.0679507	0.0716187	0.0716267	0.0716166	0.0716065	0.0715963	0.0715849	0.0715854			90	NaN	0.0154824	0.0309649	0.0464473	0.0429476	0.0357878	0.0286098	0.0214319	0.0142539	0.00707473	0.00707528			90	NaN	216	216	216	149.794	99.8572
	100	NaN	0.00716779	0.0143356	0.0215034	0.0286712	0.035839	0.0430068	0.0501746	0.0573423	0.0645101	0.0716779			100	-3.3781e-10	0.0226502	0.0453005	0.0679507	0.0716188	0.0716286	0.0716385	0.0716483	0.0716582	0.0716681	0.0716779			100	NaN	0.0154824	0.0309649	0.0464473	0.0429476	0.0357896	0.0286317	0.0214738	0.0143159	0.00715793	-1.6695e-14			100	NaN	216	216	216	149.794	99.8624
		Developmental stage: Jointing														Developmental stage: Jointing														Developmental stage: Jointing														Developmental stage: Jointing
		% of maximum phosphorus uptake														% of maximum phosphorus uptake														% of maximum phosphorus uptake														% of maximum phosphorus uptake
		0	10	20	30	40	50	60	70	80	90	100				0	10	20	30	40	50	60	70	80	90	100				0	10	20	30	40	50	60	70	80	90	100				0	10	20	30	40	50
% of maximum nitrogen uptake	0	NaN	NaN	NaN	NaN	NaN	NaN	NaN	NaN	NaN	NaN	NaN		% of maximum nitrogen uptake	0	2.64875e-13	3.16247e-13	3.16247e-13	3.16247e-13	3.16247e-13	3.16247e-13	3.16247e-13	3.16247e-13	3.16247e-13	3.16247e-13	3.16247e-13		% of maximum nitrogen uptake	0	NaN	NaN	NaN	NaN	NaN	NaN	NaN	NaN	NaN	NaN	NaN		% of maximum nitrogen uptake	0	NaN	NaN	NaN	NaN	NaN	NaN
	10	NaN	0.00709255	0.00709255	0.00709255	0.00709255	0.00709255	0.00709255	0.00709255	0.00709255	0.00709255	0.00709255			10	1.64694e-11	0.00872383	0.00872383	0.00872383	0.00872383	0.00872383	0.00872604	0.00872383	0.00872383	0.00872383	0.00872383			10	NaN	0.00163129	0.00163129	0.00163129	0.00163129	0.00163129	0.00163349	0.00163129	0.00163129	0.00163129	0.00163129			10	NaN	23	23	23	23	23
	20	NaN	0.00709255	0.0141851	0.0141851	0.0141851	0.0141851	0.0141851	0.0141851	0.0141851	0.0141851	0.0141851			20	2.66075e-11	0.0174477	0.0174477	0.0174477	0.0174477	0.0174477	0.0174477	0.0174477	0.0174477	0.0174477	0.0174477			20	NaN	0.0103551	0.00326257	0.00326257	0.00326257	0.00326257	0.00326257	0.00326257	0.00326257	0.00326257	0.00326257			20	NaN	146	23	23	23	23
	30	NaN	0.00709255	0.0141851	0.0212776	0.0212776	0.0212776	0.0212776	0.0212776	0.0212776	0.0212776	0.0212776			30	-6.67974e-11	0.0224124	0.0261715	0.0261715	0.0261715	0.0261715	0.0261715	0.0261715	0.0261715	0.0261715	0.0261715			30	NaN	0.0153199	0.0119864	0.00489386	0.00489386	0.00489386	0.00489386	0.00489386	0.00489386	0.00489386	0.00489386			30	NaN	216	84.5	23	23	23
	40	NaN	0.00709255	0.0141851	0.0212776	0.0283702	0.0283702	0.0283702	0.0283702	0.0283702	0.0283702	0.0283702			40	-2.24666e-11	0.0224124	0.0348953	0.0348953	0.0348953	0.0348953	0.0348953	0.0348953	0.0348953	0.0348953	0.0348953			40	NaN	0.0153199	0.0207102	0.0136177	0.00652514	0.00652514	0.00652514	0.00652514	0.00652514	0.00652514	0.00652514			40	NaN	216	146	64	23	23
	50	NaN	0.00709255	0.0141851	0.0212776	0.0283702	0.0354627	0.0354627	0.0354627	0.0354627	0.0354627	0.0354627			50	1.9989e-11	0.0224124	0.0436192	0.0436192	0.0436192	0.0436192	0.0436192	0.0436192	0.0436192	0.0436192	0.0436192			50	NaN	0.0153199	0.0294341	0.0223415	0.015249	0.00815643	0.00815643	0.00815643	0.00815643	0.00815643	0.00815643			50	NaN	216	207.5	105	53.75	23
	60	NaN	0.00709255	0.0141851	0.0212776	0.0283702	0.0354627	0.0425553	0.0425553	0.0425553	0.0425553	0.0425553			60	1.1435e-09	0.0224124	0.0448249	0.052343	0.052343	0.052343	0.052343	0.052343	0.052343	0.052343	0.052343			60	NaN	0.0153199	0.0306398	0.0310654	0.0239728	0.0168803	0.00978771	0.00978771	0.00978771	0.00978771	0.00978771			60	NaN	216	216	146	84.5	47.6
	70	NaN	0.00709255	0.0141851	0.0212776	0.0283702	0.0354627	0.0425553	0.0496478	0.0496478	0.0496478	0.0496478			70	-3.94462e-12	0.0224124	0.0448249	0.0610668	0.0610668	0.0610668	0.0610668	0.0610668	0.0610668	0.0610668	0.0610668			70	NaN	0.0153199	0.0306398	0.0397892	0.0326966	0.0256041	0.0185115	0.011419	0.011419	0.011419	0.011419			70	NaN	216	216	187	115.25	72.2
	80	NaN	0.00709255	0.0141851	0.0212776	0.0283702	0.0354627	0.0425553	0.0496478	0.0567404	0.0567404	0.0567404			80	-4.26587e-11	0.0224124	0.0448249	0.0672373	0.0697907	0.0697907	0.0697907	0.0697907	0.0697907	0.0697907	0.0697907			80	NaN	0.0153199	0.0306398	0.0459597	0.0414205	0.0343279	0.0272354	0.0201428	0.0130503	0.0130503	0.0130503			80	NaN	216	216	216	146	96.8
	90	NaN	0.00709255	0.0141851	0.0212776	0.0283702	0.0354627	0.0425553	0.0496478	0.0567404	0.0638329	0.0638329			90	-5.4432e-12	0.0224124	0.0448249	0.0672373	0.0708659	0.070874	0.0708638	0.0708536	0.0708427	0.0708314	0.0708319			90	NaN	0.0153199	0.0306398	0.0459597	0.0424957	0.0354112	0.0283085	0.0212058	0.0141023	0.0069985	0.00699898			90	NaN	216	216	216	149.79	99.8548
	100	NaN	0.00709255	0.0141851	0.0212776	0.0283702	0.0354627	0.0425553	0.0496478	0.0567404	0.0638329	0.0709255			100	1.58062e-12	0.0224124	0.0448249	0.0672373	0.0708659	0.0708758	0.0708858	0.0708957	0.0709056	0.0709155	0.0709255			100	NaN	0.0153199	0.0306398	0.0459597	0.0424957	0.0354131	0.0283305	0.0212479	0.0141652	0.00708262	-3.99403e-13			100	NaN	216	216	216	149.79	99.86
		Developmental stage: Silking														Developmental stage: Silking														Developmental stage: Silking														Developmental stage: Silking
		% of maximum phosphorus uptake														% of maximum phosphorus uptake														% of maximum phosphorus uptake														% of maximum phosphorus uptake
		0	10	20	30	40	50	60	70	80	90	100				0	10	20	30	40	50	60	70	80	90	100				0	10	20	30	40	50	60	70	80	90	100				0	10	20	30	40	50
% of maximum nitrogen uptake	0	NaN	NaN	NaN	NaN	NaN	NaN	NaN	NaN	NaN	NaN	NaN		% of maximum nitrogen uptake	0	-9.05274e-13	1.13768e-12	1.13768e-12	2.29559e-12	-2.7929e-12	2.29559e-12	2.29559e-12	2.29559e-12	6.715e-13	2.29559e-12	2.29559e-12		% of maximum nitrogen uptake	0	NaN	NaN	NaN	NaN	NaN	NaN	NaN	NaN	NaN	NaN	NaN		% of maximum nitrogen uptake	0	NaN	NaN	NaN	NaN	NaN	NaN
	10	NaN	0.00679983	0.00679983	0.00679983	0.00679983	0.00679983	0.00679983	0.00679983	0.00679983	0.00679983	0.00679983			10	1.61069e-10	0.00836379	0.00836379	0.00836379	0.00836379	0.00836379	0.00836379	0.00836379	0.00836379	0.00836379	0.00836379			10	NaN	0.00156396	0.00156396	0.00156396	0.00156396	0.00156396	0.00156396	0.00156396	0.00156396	0.00156396	0.00156396			10	NaN	23	23	23	23	23
	20	NaN	0.00688452	0.0135997	0.0135997	0.0135997	0.0135997	0.0135997	0.0135997	0.0135997	0.0135997	0.0135997			20	2.94826e-11	0.0167276	0.0167276	0.0167276	0.0167276	0.0167276	0.0167276	0.0167276	0.0167276	0.0167276	0.0167276			20	NaN	0.00984306	0.00312792	0.00312792	0.00312792	0.00312792	0.00312792	0.00312792	0.00312792	0.00312792	0.00312792			20	NaN	142.974	23	23	23	23
	30	NaN	0.00688452	0.0135997	0.0203995	0.0203995	0.0203995	0.0203995	0.0203995	0.0203995	0.0203995	0.0203995			30	-5.70212e-11	0.0214875	0.0250914	0.0250914	0.0250914	0.0250914	0.0250914	0.0250914	0.0250914	0.0250914	0.0250914			30	NaN	0.0146029	0.0114917	0.00469188	0.00469188	0.00469188	0.00469188	0.00469188	0.00469188	0.00469188	0.00469188			30	NaN	212.113	84.5	23	23	23
	40	NaN	0.00688452	0.0135997	0.0203995	0.0271993	0.0271993	0.0271993	0.0271993	0.0271993	0.0271993	0.0271993			40	1.75787e-11	0.0214875	0.0334552	0.0334552	0.0334552	0.0334552	0.0334552	0.0334552	0.0334552	0.0334552	0.0334552			40	NaN	0.0146029	0.0198555	0.0130557	0.00625584	0.00625584	0.00625584	0.00625584	0.00625584	0.00625584	0.00625584			40	NaN	212.113	146	64	23	23
	50	NaN	0.00688452	0.0135997	0.0203995	0.0271993	0.0339992	0.0339992	0.0339992	0.0339992	0.0339992	0.0339992			50	2.53181e-11	0.0214875	0.041819	0.041819	0.041819	0.041819	0.041819	0.041819	0.041819	0.041819	0.041819			50	NaN	0.0146029	0.0282193	0.0214195	0.0146196	0.0078198	0.0078198	0.0078198	0.0078198	0.0078198	0.0078198			50	NaN	212.113	207.5	105	53.75	23
	60	NaN	0.00688452	0.0135997	0.0203995	0.0271993	0.0339992	0.040799	0.040799	0.040799	0.040799	0.040799			60	-2.99703e-11	0.0214875	0.0429749	0.0501827	0.0501827	0.0501827	0.0501827	0.0501827	0.0501827	0.0501827	0.0501827			60	NaN	0.0146029	0.0293753	0.0297833	0.0229834	0.0161836	0.00938377	0.00938377	0.00938377	0.00938377	0.00938377			60	NaN	212.113	216	146	84.5	47.6
	70	NaN	0.00688452	0.0135997	0.0203995	0.0271993	0.0339992	0.040799	0.0475988	0.0475988	0.0475988	0.0475988			70	8.38483e-11	0.0214875	0.0429749	0.0585465	0.0585465	0.0585465	0.0585465	0.0585465	0.0585465	0.0585465	0.0585465			70	NaN	0.0146029	0.0293753	0.038147	0.0313472	0.0245474	0.0177476	0.0109477	0.0109477	0.0109477	0.0109477			70	NaN	212.113	216	187	115.25	72.2
	80	NaN	0.00688452	0.0135997	0.0203995	0.0271993	0.0339992	0.040799	0.0475988	0.0543986	0.0543986	0.0543986			80	1.82742e-11	0.0214875	0.0429749	0.0644624	0.0669103	0.0669103	0.0669103	0.0669103	0.0669103	0.0669103	0.0669103			80	NaN	0.0146029	0.0293753	0.0440629	0.039711	0.0329112	0.0261113	0.0193115	0.0125117	0.0125117	0.0125117			80	NaN	212.113	216	216	146	96.8
	90	NaN	0.00688452	0.0135997	0.0203995	0.0271993	0.0339992	0.040799	0.0475988	0.0543986	0.0611985	0.0611985			90	4.89073e-10	0.0214875	0.0429749	0.0644624	0.0679373	0.0679451	0.0679353	0.0679245	0.0679093	0.0679023	0.0679025			90	NaN	0.0146029	0.0293753	0.0440629	0.040738	0.0339459	0.0271363	0.0203257	0.0135107	0.00670387	0.00670405			90	NaN	212.113	216	216	149.776	99.8435
	100	NaN	0.00688452	0.0135997	0.0203995	0.0271993	0.0339992	0.040799	0.0475988	0.0543986	0.0611985	0.0679983			100	1.13718e-10	0.0214875	0.0429749	0.0644624	0.0679366	0.067947	0.0679575	0.0679679	0.0679782	0.0679882	0.0679983			100	NaN	0.0146029	0.0293753	0.0440629	0.0407372	0.0339479	0.0271585	0.0203691	0.0135795	0.00678976	-2.05114e-14			100	NaN	212.113	216	216	149.773	99.8491
[truncated: 5 more columns]

## Sheet: WithWithoutBoth
		Metric: RGR (g / (gDW d))														Metric: RGR (g / (gDW d))														Metric: Difference between RGR with and without both bacteroid and AMF														Metric: % Change in RGR from adding bacteroid and AMF
		Developmental stage: Seedling														Developmental stage: Seedling														Developmental stage: Seedling														Developmental stage: Seedling
		% of maximum phosphorus uptake														% of maximum phosphorus uptake														% of maximum phosphorus uptake														% of maximum phosphorus uptake
		0	10	20	30	40	50	60	70	80	90	100				0	10	20	30	40	50	60	70	80	90	100				0	10	20	30	40	50	60	70	80	90	100				0	10	20	30	40	50
% of maximum nitrogen uptake	0	NaN	NaN	NaN	NaN	NaN	NaN	NaN	NaN	NaN	NaN	NaN		% of maximum nitrogen uptake	0	NaN	0.0226502	0.0453005	0.0612774	0.0612852	0.0612937	0.061301	0.061309	0.0613172	0.061321	0.061321		% of maximum nitrogen uptake	0	NaN	NaN	NaN	NaN	NaN	NaN	NaN	NaN	NaN	NaN	NaN		% of maximum nitrogen uptake	0	NaN	NaN	NaN	NaN	NaN	NaN
	10	NaN	0.00716779	0.00716779	0.00716779	0.00716779	0.00716779	0.00716779	0.00716779	0.00716779	0.00716779	0.00716779			10	NaN	0.0226502	0.0453005	0.0625829	0.0625612	0.0625374	0.0625137	0.0624899	0.0624662	0.06245	0.06245			10	NaN	0.0154824	0.0381327	0.0554151	0.0553934	0.0553696	0.0553459	0.0553221	0.0552984	0.0552822	0.0552822			10	NaN	216	532	773.112	772.809	772.478
	20	NaN	0.00716779	0.0143356	0.0143356	0.0143356	0.0143356	0.0143356	0.0143356	0.0143356	0.0143356	0.0143356			20	NaN	0.0226502	0.0453005	0.0638819	0.0638605	0.0638368	0.0638131	0.0637893	0.0637656	0.0637459	0.0637459			20	NaN	0.0154824	0.0309649	0.0495463	0.049525	0.0495012	0.0494775	0.0494537	0.04943	0.0494103	0.0494103			20	NaN	216	216	345.618	345.469	345.303
	30	NaN	0.00716779	0.0143356	0.0215034	0.0215034	0.0215034	0.0215034	0.0215034	0.0215034	0.0215034	0.0215034			30	NaN	0.0226502	0.0453005	0.0651817	0.0651599	0.0651362	0.0651125	0.0650887	0.065065	0.0650419	0.0650419			30	NaN	0.0154824	0.0309649	0.0436783	0.0436565	0.0436329	0.0436091	0.0435854	0.0435616	0.0435386	0.0435385			30	NaN	216	216	203.123	203.022	202.912
	40	NaN	0.00716779	0.0143356	0.0215034	0.0286712	0.0286712	0.0286712	0.0286712	0.0286712	0.0286712	0.0286712			40	NaN	0.0226502	0.0453005	0.0664799	0.0664593	0.0664357	0.066412	0.0663881	0.0663653	0.0663406	0.0663379			40	NaN	0.0154824	0.0309649	0.0449766	0.0377881	0.0377645	0.0377408	0.037717	0.0376941	0.0376695	0.0376667			40	NaN	216	216	209.16	131.798	131.716
	50	NaN	0.00716779	0.0143356	0.0215034	0.0286712	0.035839	0.035839	0.035839	0.035839	0.035839	0.035839			50	NaN	0.0226502	0.0453005	0.0677299	0.067709	0.0676854	0.0676616	0.0676379	0.0676141	0.0675904	0.067584			50	NaN	0.0154824	0.0309649	0.0462266	0.0390378	0.0318464	0.0318227	0.0317989	0.0317751	0.0317514	0.0317451			50	NaN	216	216	214.973	136.157	88.8598
	60	NaN	0.00716779	0.0143356	0.0215034	0.0286712	0.035839	0.0430068	0.0430068	0.0430068	0.0430068	0.0430068			60	NaN	0.0226502	0.0453005	0.0679507	0.0689108	0.0688872	0.0688634	0.0688396	0.0688158	0.068792	0.0687823			60	NaN	0.0154824	0.0309649	0.0464473	0.0402396	0.0330482	0.0258566	0.0258328	0.0258091	0.0257853	0.0257755			60	NaN	216	216	216	140.349	92.2131
	70	NaN	0.00716779	0.0143356	0.0215034	0.0286712	0.035839	0.0430068	0.0501746	0.0501746	0.0501746	0.0501746			70	NaN	0.0226502	0.0453005	0.0679507	0.0701093	0.0700857	0.0700619	0.0700381	0.0700143	0.0699905	0.0699776			70	NaN	0.0154824	0.0309649	0.0464473	0.0414381	0.0342467	0.0270551	0.0198636	0.0198398	0.019816	0.019803			70	NaN	216	216	216	144.529	95.5572
	80	NaN	0.00716779	0.0143356	0.0215034	0.0286712	0.035839	0.0430068	0.0501746	0.0573423	0.0573423	0.0573423			80	NaN	0.0226502	0.0453005	0.0679507	0.0712031	0.071181	0.071158	0.071135	0.0711121	0.0710891	0.0710734			80	NaN	0.0154824	0.0309649	0.0464473	0.0425319	0.035342	0.0281513	0.0209605	0.0137697	0.0137467	0.0137311			80	NaN	216	216	216	148.344	98.6134
	90	NaN	0.00716779	0.0143356	0.0215034	0.0286712	0.035839	0.0430068	0.0501746	0.0573423	0.0645101	0.0645101			90	NaN	0.0226502	0.0453005	0.0679507	0.0713173	0.071327	0.0713173	0.0713076	0.071298	0.0712873	0.0712786			90	NaN	0.0154824	0.0309649	0.0464473	0.0426461	0.0354881	0.0283106	0.0211331	0.0139556	0.0067772	0.00676842			90	NaN	216	216	216	148.742	99.0209
	100	NaN	0.00716779	0.0143356	0.0215034	0.0286712	0.035839	0.0430068	0.0501746	0.0573423	0.0645101	0.0716779			100	NaN	0.0226502	0.0453005	0.0679507	0.0713173	0.0713271	0.071337	0.0713469	0.0713567	0.0713666	0.0713761			100	NaN	0.0154824	0.0309649	0.0464473	0.0426461	0.0354882	0.0283303	0.0211723	0.0140144	0.00685648	-0.000301865			100	NaN	216	216	216	148.742	99.0212
		Developmental stage: Jointing														Developmental stage: Jointing														Developmental stage: Jointing														Developmental stage: Jointing
		% of maximum phosphorus uptake														% of maximum phosphorus uptake														% of maximum phosphorus uptake														% of maximum phosphorus uptake
		0	10	20	30	40	50	60	70	80	90	100				0	10	20	30	40	50	60	70	80	90	100				0	10	20	30	40	50	60	70	80	90	100				0	10	20	30	40	50
% of maximum nitrogen uptake	0	NaN	NaN	NaN	NaN	NaN	NaN	NaN	NaN	NaN	NaN	NaN		% of maximum nitrogen uptake	0	NaN	0.0224124	0.0448249	0.0619248	0.0619336	0.0619424	0.0619511	0.0619599	0.0619687	0.0619752	0.0619752		% of maximum nitrogen uptake	0	NaN	NaN	NaN	NaN	NaN	NaN	NaN	NaN	NaN	NaN	NaN		% of maximum nitrogen uptake	0	NaN	NaN	NaN	NaN	NaN	NaN
	10	NaN	0.00709255	0.00709255	0.00709255	0.00709255	0.00709255	0.00709255	0.00709255	0.00709255	0.00709255	0.00709255			10	NaN	0.0224124	0.0448249	0.0630508	0.063027	0.0630031	0.0629794	0.0629554	0.0629313	0.0629128	0.0629128			10	NaN	0.0153199	0.0377323	0.0559582	0.0559345	0.0559106	0.0558868	0.0558628	0.0558388	0.0558203	0.0558203			10	NaN	216	532	788.972	788.638	788.301
	20	NaN	0.00709255	0.0141851	0.0141851	0.0141851	0.0141851	0.0141851	0.0141851	0.0141851	0.0141851	0.0141851			20	NaN	0.0224124	0.0448249	0.0641826	0.0641591	0.0641353	0.0641113	0.0640874	0.0640634	0.064042	0.0640419			20	NaN	0.0153199	0.0306398	0.0499976	0.049974	0.0499502	0.0499262	0.0499023	0.0498783	0.0498569	0.0498568			20	NaN	216	216	352.465	352.3	352.131
	30	NaN	0.00709255	0.0141851	0.0212776	0.0212776	0.0212776	0.0212776	0.0212776	0.0212776	0.0212776	0.0212776			30	NaN	0.0224124	0.0448249	0.0653144	0.0652912	0.0652674	0.0652434	0.0652196	0.0651956	0.0651719	0.0651709			30	NaN	0.0153199	0.0306398	0.0440368	0.0440136	0.0439897	0.0439658	0.043942	0.0439179	0.0438943	0.0438933			30	NaN	216	216	206.963	206.854	206.742
	40	NaN	0.00709255	0.0141851	0.0212776	0.0283702	0.0283702	0.0283702	0.0283702	0.0283702	0.0283702	0.0283702			40	NaN	0.0224124	0.0448249	0.0664463	0.0664234	0.0663995	0.0663756	0.0663519	0.0663278	0.0663037	0.0663			40	NaN	0.0153199	0.0306398	0.0451686	0.0380532	0.0380293	0.0380054	0.0379818	0.0379576	0.0379336	0.0379298			40	NaN	216	216	212.282	134.131	134.047
	50	NaN	0.00709255	0.0141851	0.0212776	0.0283702	0.0354627	0.0354627	0.0354627	0.0354627	0.0354627	0.0354627			50	NaN	0.0224124	0.0448249	0.0672373	0.0675065	0.0674827	0.0674588	0.0674348	0.0674108	0.0673869	0.0673801			50	NaN	0.0153199	0.0306398	0.0459597	0.0391363	0.0320199	0.0319961	0.031972	0.0319481	0.0319241	0.0319173			50	NaN	216	216	216	137.949	90.2917
	60	NaN	0.00709255	0.0141851	0.0212776	0.0283702	0.0354627	0.0425553	0.0425553	0.0425553	0.0425553	0.0425553			60	NaN	0.0224124	0.0448249	0.0672373	0.0685496	0.0685258	0.0685019	0.0684779	0.0684539	0.06843	0.0684202			60	NaN	0.0153199	0.0306398	0.0459597	0.0401794	0.033063	0.0259466	0.0259226	0.0258986	0.0258747	0.0258649			60	NaN	216	216	216	141.625	93.2332
	70	NaN	0.00709255	0.0141851	0.0212776	0.0283702	0.0354627	0.0425553	0.0496478	0.0496478	0.0496478	0.0496478			70	NaN	0.0224124	0.0448249	0.0672373	0.0695883	0.0695659	0.0695428	0.0695198	0.0694968	0.0694731	0.0694607			70	NaN	0.0153199	0.0306398	0.0459597	0.0412181	0.0341031	0.0269876	0.019872	0.0198489	0.0198252	0.0198129			70	NaN	216	216	216	145.287	96.1662
	80	NaN	0.00709255	0.0141851	0.0212776	0.0283702	0.0354627	0.0425553	0.0496478	0.0567404	0.0567404	0.0567404			80	NaN	0.0224124	0.0448249	0.0672373	0.0704637	0.0704415	0.0704184	0.0703954	0.0703725	0.0703493	0.0703344			80	NaN	0.0153199	0.0306398	0.0459597	0.0420936	0.0349787	0.0278632	0.0207476	0.0136321	0.0136089	0.0135941			80	NaN	216	216	216	148.372	98.6352
	90	NaN	0.00709255	0.0141851	0.0212776	0.0283702	0.0354627	0.0425553	0.0496478	0.0567404	0.0638329	0.0638329			90	NaN	0.0224124	0.0448249	0.0672373	0.0705678	0.0705776	0.0705671	0.0705573	0.0705471	0.0705362	0.070528			90	NaN	0.0153199	0.0306398	0.0459597	0.0421976	0.0351149	0.0280118	0.0209094	0.0138067	0.00670327	0.00669513			90	NaN	216	216	216	148.739	99.0191
	100	NaN	0.00709255	0.0141851	0.0212776	0.0283702	0.0354627	0.0425553	0.0496478	0.0567404	0.0638329	0.0709255			100	NaN	0.0224124	0.0448249	0.0672373	0.0705678	0.070578	0.0705871	0.0705982	0.0706072	0.0706173	0.0706268			100	NaN	0.0153199	0.0306398	0.0459597	0.0421976	0.0351153	0.0280318	0.0209504	0.0138669	0.00678437	-0.000298696			100	NaN	216	216	216	148.739	99.0203
		Developmental stage: Silking														Developmental stage: Silking														Developmental stage: Silking														Developmental stage: Silking
		% of maximum phosphorus uptake														% of maximum phosphorus uptake														% of maximum phosphorus uptake														% of maximum phosphorus uptake
		0	10	20	30	40	50	60	70	80	90	100				0	10	20	30	40	50	60	70	80	90	100				0	10	20	30	40	50	60	70	80	90	100				0	10	20	30	40	50
% of maximum nitrogen uptake	0	NaN	NaN	NaN	NaN	NaN	NaN	NaN	NaN	NaN	NaN	NaN		% of maximum nitrogen uptake	0	NaN	0.0214875	0.0429749	0.0644624	0.0652905	0.0653006	0.0653112	0.0653208	0.0653306	0.0653403	0.0653462		% of maximum nitrogen uptake	0	NaN	NaN	NaN	NaN	NaN	NaN	NaN	NaN	NaN	NaN	NaN		% of maximum nitrogen uptake	0	NaN	NaN	NaN	NaN	NaN	NaN
	10	NaN	0.00679983	0.00679983	0.00679983	0.00679983	0.00679983	0.00679983	0.00679983	0.00679983	0.00679983	0.00679983			10	NaN	0.0214875	0.0429749	0.0644624	0.0655653	0.0655625	0.0655644	0.0655687	0.0655741	0.0655804	0.0655849			10	NaN	0.0146876	0.0361751	0.0576626	0.0587655	0.0587627	0.0587646	0.0587689	0.0587743	0.0587806	0.058785			10	NaN	216	532	848	864.219	864.178
	20	NaN	0.00688452	0.0135997	0.0135997	0.0135997	0.0135997	0.0135997	0.0135997	0.0135997	0.0135997	0.0135997			20	NaN	0.0214875	0.0429749	0.0644624	0.065847	0.0658251	0.0658189	0.0658171	0.0658179	0.0658213	0.0658235			20	NaN	0.0146029	0.0293753	0.0508627	0.0522473	0.0522254	0.0522192	0.0522175	0.0522182	0.0522217	0.0522239			20	NaN	212.113	216	374	384.181	384.02
	30	NaN	0.00688452	0.0135997	0.0203995	0.0203995	0.0203995	0.0203995	0.0203995	0.0203995	0.0203995	0.0203995			30	NaN	0.0214875	0.0429749	0.0644624	0.0661406	0.0661186	0.0660962	0.0660739	0.0660618	0.0660613	0.0660622			30	NaN	0.0146029	0.0293753	0.0440629	0.0457411	0.0457191	0.0456967	0.0456744	0.0456624	0.0456618	0.0456627			30	NaN	212.113	216	216	224.226	224.119
	40	NaN	0.00688452	0.0135997	0.0203995	0.0271993	0.0271993	0.0271993	0.0271993	0.0271993	0.0271993	0.0271993			40	NaN	0.0214875	0.0429749	0.0644624	0.0664341	0.0664121	0.0663897	0.0663674	0.0663451	0.0663228	0.0663064			40	NaN	0.0146029	0.0293753	0.0440629	0.0392348	0.0392127	0.0391904	0.0391681	0.0391458	0.0391235	0.0391071			40	NaN	212.113	216	216	144.249	144.168
	50	NaN	0.00688452	0.0135997	0.0203995	0.0271993	0.0339992	0.0339992	0.0339992	0.0339992	0.0339992	0.0339992			50	NaN	0.0214875	0.0429749	0.0644624	0.0667277	0.0667058	0.0666833	0.066661	0.0666387	0.0666164	0.0665994			50	NaN	0.0146029	0.0293753	0.0440629	0.0395284	0.0327066	0.0326842	0.0326618	0.0326395	0.0326172	0.0326002			50	NaN	212.113	216	216	145.329	96.1984
	60	NaN	0.00688452	0.0135997	0.0203995	0.0271993	0.0339992	0.040799	0.040799	0.040799	0.040799	0.040799			60	NaN	0.0214875	0.0429749	0.0644624	0.0670212	0.0669992	0.0669769	0.0669546	0.0669322	0.0669099	0.0668919			60	NaN	0.0146029	0.0293753	0.0440629	0.0398219	0.033	0.0261779	0.0261556	0.0261333	0.0261109	0.0260929			60	NaN	212.113	216	216	146.408	97.0614
	70	NaN	0.00688452	0.0135997	0.0203995	0.0271993	0.0339992	0.040799	0.0475988	0.0475988	0.0475988	0.0475988			70	NaN	0.0214875	0.0429749	0.0644624	0.0673148	0.0672928	0.0672707	0.0672481	0.0672258	0.0672035	0.0671846			70	NaN	0.0146029	0.0293753	0.0440629	0.0401155	0.0332936	0.0264718	0.0196493	0.019627	0.0196047	0.0195858			70	NaN	212.113	216	216	147.487	97.9248
	80	NaN	0.00688452	0.0135997	0.0203995	0.0271993	0.0339992	0.040799	0.0475988	0.0543986	0.0543986	0.0543986			80	NaN	0.0214875	0.0429749	0.0644624	0.0676083	0.0675863	0.0675641	0.0675417	0.0675194	0.0674971	0.0674774			80	NaN	0.0146029	0.0293753	0.0440629	0.040409	0.0335872	0.0267651	0.0199429	0.0131207	0.0130984	0.0130788			80	NaN	212.113	216	216	148.566	98.7883
	90	NaN	0.00688452	0.0135997	0.0203995	0.0271993	0.0339992	0.040799	0.0475988	0.0543986	0.0611985	0.0611985			90	NaN	0.0214875	0.0429749	0.0644624	0.0676619	0.0676722	0.0676626	0.0676526	0.0676414	0.0676312	0.0676219			90	NaN	0.0146029	0.0293753	0.0440629	0.0404625	0.033673	0.0268636	0.0200538	0.0132427	0.0064327	0.00642342			90	NaN	212.113	216	216	148.763	99.0408
	100	NaN	0.00688452	0.0135997	0.0203995	0.0271993	0.0339992	0.040799	0.0475988	0.0543986	0.0611985	0.0679983			100	NaN	0.0214875	0.0429749	0.0644624	0.0676626	0.0676723	0.0676828	0.0676932	0.0677042	0.0677151	0.0677232			100	NaN	0.0146029	0.0293753	0.0440629	0.0404632	0.0336732	0.0268838	0.0200944	0.0133055	0.00651667	-0.000275145			100	NaN	212.113	216	216	148.766	99.0412
[truncated: 5 more columns]

## Sheet: Additive
		Metric: % Change in RGR from with/without bacteroid comparison														Metric: % Change from with/without AMF comparison														Metric: Additive % Change
		Developmental stage: Seedling														Developmental stage: Seedling														Developmental stage: Seedling
		% of maximum phosphorus uptake														% of maximum phosphorus uptake														% of maximum phosphorus uptake
		0	10	20	30	40	50	60	70	80	90	100				0	10	20	30	40	50	60	70	80	90	100				0	10	20	30	40	50	60	70	80	90	100
% of maximum nitrogen uptake	0	NaN	NaN	NaN	NaN	NaN	NaN	NaN	NaN	NaN	NaN	NaN		% of maximum nitrogen uptake	0	NaN	NaN	NaN	NaN	NaN	NaN	NaN	NaN	NaN	NaN	NaN		% of maximum nitrogen uptake	0	NaN	NaN	NaN	NaN	NaN	NaN	NaN	NaN	NaN	NaN	NaN
	10	NaN	1.33057e-07	100	200	300	400	500	600	700	767.878	767.878			10	NaN	23	23	23	23	23	23	23	23	23	23			10	NaN	23	123	223	323	423	523	623	723	790.878	790.878
	20	NaN	-3.70046e-06	-1.29458e-06	50	100	150	200	250	300	341.332	341.332			20	NaN	146	23	23	23	23	23	23	23	23	23			20	NaN	146	23	73	123	173	223	273	323	364.332	364.332
	30	NaN	-2.03069e-07	-5.51502e-07	-1.54029e-06	33.3333	66.6667	100	133.333	166.667	199.119	199.119			30	NaN	216	84.5	23	23	23	23	23	23	23	23			30	NaN	216	84.5	23	56.3333	89.6667	123	156.333	189.667	222.119	222.119
	40	NaN	4.14355e-06	-3.07166e-06	-5.09937e-07	-2.12928e-07	25	50	75	100	125	128.012			40	NaN	216	146	64	23	23	23	23	23	23	23			40	NaN	216	146	64	23	48	73	98	123	148	151.012
	50	NaN	3.46509e-07	7.30703e-07	-8.27833e-08	-8.94557e-08	-4.07796e-07	20	40	60	80	85.3338			50	NaN	216	207.5	105	53.75	23	23	23	23	23	23			50	NaN	216	207.5	105	53.75	23	43	63	83	103	108.334
	60	NaN	3.27437e-07	2.47126e-06	-4.18562e-07	8.56418e-08	-5.93636e-08	-2.1022e-07	16.6667	33.3333	50	56.8376			60	NaN	216	216	146	84.5	47.6	23	23	23	23	23			60	NaN	216	216	146	84.5	47.6	23	39.6667	56.3333	73	79.8376
	70	NaN	-2.45069e-07	9.15918e-07	-6.31252e-07	-9.58059e-07	-8.43482e-07	-6.75703e-06	-6.15419e-08	14.2857	28.5714	36.3682			70	NaN	216	216	187	115.25	72.2	43.5	23	23	23	23			70	NaN	216	216	187	115.25	72.2	43.5	23	37.2857	51.5714	59.3682
	80	NaN	5.88195e-07	-1.90769e-07	1.01634e-06	9.35082e-08	-8.52706e-08	-2.36026e-07	-1.82169e-07	-2.52697e-07	12.5	21.0161			80	NaN	216	216	216	146	96.8	64	40.5714	23	23	23			80	NaN	216	216	216	146	96.8	64	40.5714	23	35.5	44.0161
	90	NaN	-2.45069e-07	9.3805e-07	-5.77007e-07	-9.58059e-07	-8.43482e-07	-6.75703e-06	-3.98808e-08	-2.80351e-09	-9.35749e-08	9.07566			90	NaN	216	216	216	149.794	99.8572	66.5241	42.7147	24.8576	10.9668	10.9677			90	NaN	216	216	216	149.794	99.8572	66.5241	42.7147	24.8576	10.9668	20.0434
	100	NaN	-5.29107e-06	3.54156e-07	-4.3101e-06	-2.25474e-07	1.68057e-06	-1.77775e-06	1.45933e-08	-7.67715e-08	-3.06719e-07	-0.637242			100	NaN	216	216	216	149.794	99.8624	66.5749	42.7982	24.9656	11.0958	-2.32917e-11			100	NaN	216	216	216	149.794	99.8624	66.5749	42.7982	24.9656	11.0958	-0.637242
		Developmental stage: Jointing														Developmental stage: Jointing														Developmental stage: Jointing
		% of maximum phosphorus uptake														% of maximum phosphorus uptake														% of maximum phosphorus uptake
		0	10	20	30	40	50	60	70	80	90	100				0	10	20	30	40	50	60	70	80	90	100				0	10	20	30	40	50	60	70	80	90	100
% of maximum nitrogen uptake	0	NaN	NaN	NaN	NaN	NaN	NaN	NaN	NaN	NaN	NaN	NaN		% of maximum nitrogen uptake	0	NaN	NaN	NaN	NaN	NaN	NaN	NaN	NaN	NaN	NaN	NaN		% of maximum nitrogen uptake	0	NaN	NaN	NaN	NaN	NaN	NaN	NaN	NaN	NaN	NaN	NaN
	10	NaN	1.2257	101.612	202.418	303.223	404.029	504.835	605.641	706.447	784.347	784.347			10	NaN	23	23	23	23	23	23.0311	23	23	23	23			10	NaN	24.2257	124.612	225.418	326.223	427.029	527.866	628.641	729.447	807.347	807.347
	20	NaN	1.22567	0.805856	51.2088	101.612	152.015	202.418	252.82	303.223	348.643	348.643			20	NaN	146	23	23	23	23	23	23	23	23	23			20	NaN	147.226	23.8059	74.2088	124.612	175.015	225.418	275.82	326.223	371.643	371.643
	30	NaN	1.22569	0.805859	0.805853	34.4078	68.0097	101.612	135.214	168.816	202.418	203.408			30	NaN	216	84.5	23	23	23	23	23	23	23	23			30	NaN	217.226	85.3059	23.8059	57.4078	91.0097	124.612	158.214	191.816	225.418	226.408
	40	NaN	1.22571	0.805855	0.805856	0.805856	26.0073	51.2088	76.4102	101.612	126.813	130.766			40	NaN	216	146	64	23	23	23	23	23	23	23			40	NaN	217.226	146.806	64.8059	23.8059	49.0073	74.2088	99.4102	124.612	149.813	153.766
	50	NaN	1.2257	0.805856	0.805857	0.805856	0.805856	20.967	41.1282	61.2894	81.4505	87.1784			50	NaN	216	207.5	105	53.75	23	23	23	23	23	23			50	NaN	217.226	208.306	105.806	54.5559	23.8059	43.967	64.1282	84.2894	104.451	110.178
	60	NaN	0.805855	0.805855	0.805856	0.805855	0.805856	0.805858	17.6068	34.4078	51.2088	58.0775			60	NaN	216	216	146	84.5	47.6	23	23	23	23	23			60	NaN	216.806	216.806	146.806	85.3059	48.4059	23.8059	40.6068	57.4078	74.2088	81.0775
	70	NaN	1.2257	0.805856	0.805857	0.805856	0.805856	0.805856	0.805855	15.2067	29.6075	37.1979			70	NaN	216	216	187	115.25	72.2	43.5	23	23	23	23			70	NaN	217.226	216.806	187.806	116.056	73.0059	44.3059	23.8059	38.2067	52.6075	60.1979
	80	NaN	1.2257	0.805854	0.805856	0.805856	0.805856	0.805856	0.805856	0.805856	13.4066	21.5383			80	NaN	216	216	216	146	96.8	64	40.5714	23	23	23			80	NaN	217.226	216.806	216.806	146.806	97.6059	64.8059	41.3773	23.8059	36.4066	44.5383
	90	NaN	1.2257	0.805856	0.805857	0.805856	0.805855	0.805857	0.805856	0.805856	0.805856	9.35853			90	NaN	216	216	216	149.79	99.8548	66.5217	42.7124	24.8541	10.9638	10.9645			90	NaN	217.226	216.806	216.806	150.596	100.661	67.3275	43.5182	25.66	11.7696	20.3231
	100	NaN	1.2257	0.805856	0.805856	0.805856	0.805854	0.805856	0.805856	0.805856	0.805856	-0.708249			100	NaN	216	216	216	149.79	99.86	66.5733	42.7972	24.965	11.0956	-5.6313e-10			100	NaN	217.226	216.806	216.806	150.596	100.666	67.3792	43.603	25.7709	11.9014	-0.708249
		Developmental stage: Silking														Developmental stage: Silking														Developmental stage: Silking
		% of maximum phosphorus uptake														% of maximum phosphorus uptake														% of maximum phosphorus uptake
		0	10	20	30	40	50	60	70	80	90	100				0	10	20	30	40	50	60	70	80	90	100				0	10	20	30	40	50	60	70	80	90	100
% of maximum nitrogen uptake	0	NaN	NaN	NaN	NaN	NaN	NaN	NaN	NaN	NaN	NaN	NaN		% of maximum nitrogen uptake	0	NaN	NaN	NaN	NaN	NaN	NaN	NaN	NaN	NaN	NaN	NaN		% of maximum nitrogen uptake	0	NaN	NaN	NaN	NaN	NaN	NaN	NaN	NaN	NaN	NaN	NaN
	10	NaN	0.627203	101.254	201.882	299.622	399.528	499.434	599.339	699.245	799.15	862.567			10	NaN	23	23	23	23	23	23	23	23	23	23			10	NaN	23.6272	124.254	224.882	322.622	422.528	522.434	622.339	722.245	822.15	885.567
	20	NaN	-0.610676	0.627211	50.9408	99.8112	149.764	199.717	249.67	299.622	349.575	383.035			20	NaN	142.974	23	23	23	23	23	23	23	23	23			20	NaN	142.363	23.6272	73.9408	122.811	172.764	222.717	272.67	322.622	372.575	406.035
	30	NaN	-0.610745	0.627215	0.627211	33.2075	66.5093	99.8112	133.113	166.415	199.717	223.191			30	NaN	212.113	84.5	23	23	23	23	23	23	23	23			30	NaN	211.502	85.1272	23.6272	56.2075	89.5093	122.811	156.113	189.415	222.717	246.191
	40	NaN	-0.610745	0.627205	0.627215	-0.0944002	24.882	49.8584	74.8348	99.8112	124.788	143.269			40	NaN	212.113	146	64	23	23	23	23	23	23	23			40	NaN	211.502	146.627	64.6272	22.9056	47.882	72.8584	97.8348	122.811	147.788	166.269
	50	NaN	-0.610745	0.627205	0.627215	-0.0943999	-0.094398	19.8867	39.8678	59.849	79.8301	95.3156			50	NaN	212.113	207.5	105	53.75	23	23	23	23	23	23			50	NaN	211.502	208.127	105.627	53.6556	22.9056	42.8867	62.8678	82.849	102.83	118.316
	60	NaN	-0.610743	0.6272	0.627214	-0.0943997	-0.094408	-0.0943998	16.5565	33.2075	49.8584	63.3468			60	NaN	212.113	216	146	84.5	47.6	23	23	23	23	23			60	NaN	211.502	216.627	146.627	84.4056	47.5056	22.9056	39.5565	56.2075	72.8584	86.3468
	70	NaN	-0.61075	0.627206	0.627213	-0.0943996	-0.0944049	-0.0943997	-0.0943997	14.1778	28.4501	40.5119			70	NaN	212.113	216	187	115.25	72.2	43.5	23	23	23	23			70	NaN	211.502	216.627	187.627	115.156	72.1056	43.4056	22.9056	37.1778	51.4501	63.5119
	80	NaN	-0.61067	0.627209	0.627211	-0.0944021	-0.0944	-0.0943987	-0.0943987	-0.094399	12.3938	23.3858			80	NaN	212.113	216	216	146	96.8	64	40.5714	23	23	23			80	NaN	211.502	216.627	216.627	145.906	96.7056	63.9056	40.477	22.9056	35.3938	46.3858
	90	NaN	-0.610706	0.627211	0.627211	-0.0943997	-0.0944026	-0.0943997	-0.0943992	-0.0944084	-0.0943996	10.0654			90	NaN	212.113	216	216	149.773	99.8435	66.5099	42.7003	24.8431	10.9543	10.9546			90	NaN	211.502	216.627	216.627	149.679	99.7491	66.4155	42.6059	24.7487	10.8599	21.0201
	100	NaN	-0.610701	0.627207	0.627211	-0.0943998	-0.0944026	-0.0944009	-0.0943995	-0.0943995	-0.0944025	-0.624247			100	NaN	212.113	216	216	149.773	99.8492	66.5666	42.7933	24.963	11.0947	-3.01645e-11			100	NaN	211.502	216.627	216.627	149.679	99.7548	66.4722	42.6989	24.8686	11.0003	-0.624247

## Sheet: Synergy
		Metric: % Change in RGR from comparison between model without bacteroid and AMF and model with bacteroid and AMF														Metric: Additive % Change from summing % change resulting from adding AMF or bacteroid individually														Metric: Synergy (difference between additive and modeled % change values)
		Developmental stage: Seedling														Developmental stage: Seedling														Developmental stage: Seedling
		% of maximum phosphorus uptake														% of maximum phosphorus uptake														% of maximum phosphorus uptake
		0	10	20	30	40	50	60	70	80	90	100				0	10	20	30	40	50	60	70	80	90	100				0	10	20	30	40	50	60	70	80	90	100
% of maximum nitrogen uptake	0	NaN	NaN	NaN	NaN	NaN	NaN	NaN	NaN	NaN	NaN	NaN		% of maximum nitrogen uptake	0	NaN	NaN	NaN	NaN	NaN	NaN	NaN	NaN	NaN	NaN	NaN		% of maximum nitrogen uptake	0	NaN	NaN	NaN	NaN	NaN	NaN	NaN	NaN	NaN	NaN	NaN
	10	NaN	216	532	778.536	778.234	777.902	777.57	777.239	776.907	776.664	776.664			10	NaN	23	123	223	323	423	523	623	723	790.878	790.878			10	NaN	193	409	555.536	455.234	354.902	254.57	154.239	53.9067	-14.2141	-14.2141
	20	NaN	216	216	348.341	348.192	348.027	347.861	347.695	347.529	347.383	347.383			20	NaN	146	23	73	123	173	223	273	323	364.332	364.332			20	NaN	70	193	275.341	225.192	175.027	124.861	74.6951	24.5292	-16.9488	-16.9488
	30	NaN	216	216	204.943	204.845	204.735	204.625	204.514	204.403	204.293	204.29			30	NaN	216	84.5	23	56.3333	89.6667	123	156.333	189.667	222.119	222.119			30	NaN	2.03303e-06	131.5	181.943	148.512	115.069	81.6246	48.1807	14.7367	-17.8258	-17.8288
	40	NaN	216	216	210.75	132.988	132.906	132.823	132.742	132.658	132.575	132.56			40	NaN	216	146	64	23	48	73	98	123	148	151.012			40	NaN	-1.85966e-05	70	146.75	109.988	84.9059	59.8232	34.7425	9.65753	-15.4253	-18.4517
	50	NaN	216	216	216	137.205	89.6981	89.6318	89.5655	89.4993	89.433	89.4121			50	NaN	216	207.5	105	53.75	23	43	63	83	103	108.334			50	NaN	-2.67367e-06	8.5	111	83.455	66.6981	46.6318	26.5655	6.49926	-13.567	-18.9217
	60	NaN	216	216	216	141.333	93.0045	60.7839	60.7307	60.6775	60.6243	60.6004			60	NaN	216	216	146	84.5	47.6	23	39.6667	56.3333	73	79.8376			60	NaN	-1.36611e-06	-2.10495e-06	70	56.833	45.4045	37.7839	21.0641	4.34421	-12.3757	-19.2372
	70	NaN	216	216	216	144.84	95.8102	63.122	39.7732	39.7276	39.6821	39.6553			70	NaN	216	216	187	115.25	72.2	43.5	23	37.2857	51.5714	59.3682			70	NaN	1.22907e-06	-1.76274e-06	29	29.5898	23.6102	19.622	16.7732	2.44193	-11.8894	-19.7128
	80	NaN	216	216	216	148.347	98.6159	65.46	41.7773	24.0152	23.9753	23.9467			80	NaN	216	216	216	146	96.8	64	40.5714	23	35.5	44.0161			80	NaN	-1.74914e-07	4.68719e-06	-8.48296e-07	2.34651	1.81586	1.46002	1.20585	1.01523	-11.5247	-20.0694
	90	NaN	216	216	216	148.743	99.0216	65.8289	42.1198	24.3381	10.5064	10.4926			90	NaN	216	216	216	149.794	99.8572	66.5241	42.7147	24.8576	10.9668	20.0434			90	NaN	-1.0578e-06	9.92973e-07	-1.54696e-06	-1.05031	-0.835542	-0.695166	-0.594912	-0.51954	-0.460495	-9.5508
	100	NaN	216	216	216	148.743	99.0219	65.8744	42.1976	24.4401	10.6286	-0.421141			100	NaN	216	216	216	149.794	99.8624	66.5749	42.7982	24.9656	11.0958	-0.637242			100	NaN	4.49116e-06	-6.215e-07	1.65465e-05	-1.05054	-0.840481	-0.70048	-0.60051	-0.525549	-0.467208	0.216101
		Developmental stage: Jointing														Developmental stage: Jointing														Developmental stage: Jointing
		% of maximum phosphorus uptake														% of maximum phosphorus uptake														% of maximum phosphorus uptake
		0	10	20	30	40	50	60	70	80	90	100				0	10	20	30	40	50	60	70	80	90	100				0	10	20	30	40	50	60	70	80	90	100
% of maximum nitrogen uptake	0	NaN	NaN	NaN	NaN	NaN	NaN	NaN	NaN	NaN	NaN	NaN		% of maximum nitrogen uptake	0	NaN	NaN	NaN	NaN	NaN	NaN	NaN	NaN	NaN	NaN	NaN		% of maximum nitrogen uptake	0	NaN	NaN	NaN	NaN	NaN	NaN	NaN	NaN	NaN	NaN	NaN
	10	NaN	216	532	794.777	794.443	794.106	793.768	793.433	793.092	792.812	792.812			10	NaN	24.2257	124.612	225.418	326.223	427.029	527.866	628.641	729.447	807.347	807.347			10	NaN	191.774	407.388	569.359	468.22	367.077	265.902	164.792	63.645	-14.5356	-14.5356
	20	NaN	216	216	355.373	355.213	355.044	354.875	354.706	354.537	354.376	354.376			20	NaN	147.226	23.8059	74.2088	124.612	175.015	225.418	275.82	326.223	371.643	371.643			20	NaN	68.7744	192.194	281.164	230.602	180.03	129.458	78.8859	28.314	-17.2673	-17.2673
	30	NaN	216	216	208.908	208.803	208.698	208.578	208.465	208.353	208.24	208.23			30	NaN	217.226	85.3059	23.8059	57.4078	91.0097	124.612	158.214	191.816	225.418	226.408			30	NaN	-1.22566	130.694	185.102	151.395	117.688	83.9662	50.2516	16.5376	-17.1776	-18.1778
	40	NaN	216	216	213.929	135.365	135.281	135.197	135.113	135.028	134.944	134.926			40	NaN	217.226	146.806	64.8059	23.8059	49.0073	74.2088	99.4102	124.612	149.813	153.766			40	NaN	-1.22575	69.1941	149.123	111.559	86.274	60.9882	35.7025	10.4167	-14.869	-18.8403
	50	NaN	216	216	216	139.073	91.1914	91.1238	91.0563	90.9888	90.9213	90.8988			50	NaN	217.226	208.306	105.806	54.5559	23.8059	43.967	64.1282	84.2894	104.451	110.178			50	NaN	-1.2257	7.69414	110.194	84.5173	67.3855	47.1568	26.9281	6.69944	-13.5293	-19.2797
	60	NaN	216	216	216	142.249	93.7359	61.3927	61.3388	61.2849	61.231	61.2067			60	NaN	216.806	216.806	146.806	85.3059	48.4059	23.8059	40.6068	57.4078	74.2088	81.0775			60	NaN	-0.805854	-0.805855	69.1941	56.9427	45.33	37.5868	20.732	3.8771	-12.9778	-19.8708
	70	NaN	216	216	216	145.32	96.1934	63.4406	40.0457	39.9996	39.9534	39.9271			70	NaN	217.226	216.806	187.806	116.056	73.0059	44.3059	23.8059	38.2067	52.6075	60.1979			70	NaN	-1.2257	-0.805855	28.1941	29.2643	23.1875	19.1347	16.2399	1.79286	-12.6542	-20.2708
	80	NaN	216	216	216	148.392	98.6509	65.4885	41.8011	24.0355	23.9951	23.9681			80	NaN	217.226	216.806	216.806	146.806	97.6059	64.8059	41.3773	23.8059	36.4066	44.5383			80	NaN	-1.2257	-0.80585	-0.805858	1.58585	1.04502	0.682647	0.423809	0.229681	-12.4115	-20.5701
	90	NaN	216	216	216	148.756	99.0344	65.8377	42.1284	24.3429	10.51	10.4973			90	NaN	217.226	216.806	216.806	150.596	100.661	67.3275	43.5182	25.66	11.7696	20.3231			90	NaN	-1.2257	-0.805855	-0.805857	-1.8398	-1.62625	-1.4898	-1.38982	-1.31708	-1.2596	-9.82576
	100	NaN	216	216	216	148.759	99.0348	65.8854	42.2073	24.4488	10.6366	-0.413801			100	NaN	217.226	216.806	216.806	150.596	100.666	67.3792	43.603	25.7709	11.9014	-0.708249			100	NaN	-1.22569	-0.805854	-0.805859	-1.8371	-1.63109	-1.49376	-1.39566	-1.32209	-1.26486	0.294449
		Developmental stage: Silking														Developmental stage: Silking														Developmental stage: Silking
		% of maximum phosphorus uptake														% of maximum phosphorus uptake														% of maximum phosphorus uptake
		0	10	20	30	40	50	60	70	80	90	100				0	10	20	30	40	50	60	70	80	90	100				0	10	20	30	40	50	60	70	80	90	100
% of maximum nitrogen uptake	0	NaN	NaN	NaN	NaN	NaN	NaN	NaN	NaN	NaN	NaN	NaN		% of maximum nitrogen uptake	0	NaN	NaN	NaN	NaN	NaN	NaN	NaN	NaN	NaN	NaN	NaN		% of maximum nitrogen uptake	0	NaN	NaN	NaN	NaN	NaN	NaN	NaN	NaN	NaN	NaN	NaN
	10	NaN	216	532	848	864.219	864.178	864.207	864.269	864.349	864.442	864.507			10	NaN	23.6272	124.254	224.882	322.622	422.528	522.434	622.339	722.245	822.15	885.567			10	NaN	192.373	407.746	623.118	541.597	441.65	341.773	241.93	142.104	42.2914	-21.0597
	20	NaN	212.113	216	374	384.181	384.02	383.974	383.962	383.967	383.993	384.009			20	NaN	142.363	23.6272	73.9408	122.811	172.764	222.717	272.67	322.622	372.575	406.035			20	NaN	69.7495	192.373	300.059	261.37	211.256	161.258	111.292	61.3445	11.4174	-22.0263
	30	NaN	212.113	216	216	224.226	224.119	224.009	223.9	223.841	223.838	223.842			30	NaN	211.502	85.1272	23.6272	56.2075	89.5093	122.811	156.113	189.415	222.717	246.191			30	NaN	0.610752	130.873	192.373	168.019	134.609	101.198	67.7865	34.4257	1.12111	-22.3485
	40	NaN	212.113	216	216	144.249	144.168	144.086	144.004	143.922	143.84	143.78			40	NaN	211.502	146.627	64.6272	22.9056	47.882	72.8584	97.8348	122.811	147.788	166.269			40	NaN	0.610747	69.3728	151.373	121.344	96.2861	71.2276	46.1692	21.1107	-3.94772	-22.4891
	50	NaN	212.113	216	216	145.329	96.1984	96.1323	96.0666	96.001	95.9354	95.8853			50	NaN	211.502	208.127	105.627	53.6556	22.9056	42.8867	62.8678	82.849	102.83	118.316			50	NaN	0.610739	7.87279	110.373	91.6729	73.2928	53.2456	33.1988	13.152	-6.89472	-22.4303
	60	NaN	212.113	216	216	146.408	97.0614	64.1631	64.1084	64.0537	63.999	63.9547			60	NaN	211.502	216.627	146.627	84.4056	47.5056	22.9056	39.5565	56.2075	72.8584	86.3468			60	NaN	0.610751	-0.62718	69.3728	62.0021	49.5558	41.2575	24.5519	7.84625	-8.85939	-22.3921
	70	NaN	212.113	216	216	147.487	97.9248	64.8834	41.2811	41.2342	41.1873	41.1477			70	NaN	211.502	216.627	187.627	115.156	72.1056	43.4056	22.9056	37.1778	51.4501	63.5119			70	NaN	0.610742	-0.627206	28.3728	32.3315	25.8192	21.4778	18.3755	4.05639	-10.2627	-22.3642
	80	NaN	212.113	216	216	148.566	98.7883	65.6023	41.8979	24.1196	24.0786	24.0425			80	NaN	211.502	216.627	216.627	145.906	96.7056	63.9056	40.477	22.9056	35.3938	46.3858			80	NaN	0.61067	-0.627209	-0.627211	2.66068	2.08269	1.6967	1.42083	1.21401	-11.3152	-22.3433
	90	NaN	212.113	216	216	148.763	99.0408	65.8437	42.1308	24.3439	10.5112	10.496			90	NaN	211.502	216.627	216.627	149.679	99.7491	66.4155	42.6059	24.7487	10.8599	21.0201			90	NaN	0.610706	-0.627211	-0.627211	-0.915505	-0.70829	-0.57178	-0.475115	-0.404883	-0.348703	-10.524
	100	NaN	212.113	216	216	148.766	99.0412	65.8933	42.2162	24.4593	10.6484	-0.404635			100	NaN	211.502	216.627	216.627	149.679	99.7548	66.4722	42.6989	24.8686	11.0003	-0.624247			100	NaN	0.610702	-0.627206	-0.627211	-0.913018	-0.713583	-0.578927	-0.482745	-0.409269	-0.351837	0.219612

## Sheet: Monte Carlo Results
		Metric: Early growth RGR 95% CI														Metric: Early growth % carbon allocation to AMF 95% CI
		Developmental stage: Seedling														Developmental stage: Seedling
		% of maximum phosphorus uptake														% of maximum phosphorus uptake
		0	10	20	30	40	50	60	70	80	90	100				0	10	20	30	40	50	60	70	80	90	100
% of maximum nitrogen uptake	0	NaN	NaN	NaN	NaN	NaN	NaN	NaN	NaN	NaN	NaN	NaN		% of maximum nitrogen uptake	0	NaN	NaN	NaN	NaN	NaN	NaN	NaN	NaN	NaN	NaN	NaN
	10	NaN	[15.27 , 31.35]	[15.27 , 31.35]	[15.27 , 31.35]	[15.27 , 31.35]	[15.27 , 31.35]	[15.27 , 31.35]	[15.27 , 31.35]	[15.27 , 31.35]	[15.27 , 31.35]	[15.27 , 31.35]			10	NaN	[1.79 , 6.32]	[1.79 , 6.32]	[1.79 , 6.32]	[1.79 , 6.32]	[1.79 , 6.32]	[1.79 , 6.32]	[1.79 , 6.32]	[1.79 , 6.32]	[1.79 , 6.32]	[1.79 , 6.32]
	20	NaN	[128.58 , 162.71]	[15.27 , 31.35]	[15.27 , 31.35]	[15.27 , 31.35]	[15.27 , 31.35]	[15.27 , 31.35]	[15.27 , 31.35]	[15.27 , 31.35]	[15.27 , 31.35]	[15.27 , 31.35]			20	NaN	[1.04 , 3.73]	[2.07 , 7.54]	[2.07 , 7.54]	[2.07 , 7.55]	[2.07 , 7.54]	[2.07 , 7.55]	[2.07 , 7.55]	[2.07 , 7.55]	[2.07 , 7.54]	[2.07 , 7.54]
	30	NaN	[150.62 , 279.92]	[72.91 , 97.03]	[15.27 , 31.35]	[15.27 , 31.35]	[15.27 , 31.35]	[15.27 , 31.35]	[15.27 , 31.35]	[15.27 , 31.35]	[15.27 , 31.35]	[15.27 , 31.35]			30	NaN	[0.78 , 3.11]	[1.49 , 5.08]	[2.22 , 7.31]	[2.22 , 7.31]	[2.22 , 7.31]	[2.22 , 7.31]	[2.22 , 7.31]	[2.22 , 7.31]	[2.22 , 7.31]	[2.22 , 7.31]
	40	NaN	[150.62 , 289.65]	[128.58 , 162.71]	[53.69 , 75.14]	[15.27 , 31.35]	[15.27 , 31.35]	[15.27 , 31.35]	[15.27 , 31.35]	[15.27 , 31.35]	[15.27 , 31.35]	[15.27 , 31.35]			40	NaN	[0.78 , 3.1]	[1.13 , 3.79]	[1.6 , 5.58]	[2.12 , 7.31]	[2.12 , 7.31]	[2.12 , 7.31]	[2.12 , 7.31]	[2.12 , 7.31]	[2.12 , 7.31]	[2.12 , 7.31]
	50	NaN	[150.62 , 289.65]	[150.62 , 228.38]	[92.12 , 118.92]	[44.09 , 64.19]	[15.27 , 31.35]	[15.27 , 31.35]	[15.27 , 31.35]	[15.27 , 31.35]	[15.27 , 31.35]	[15.27 , 31.35]			50	NaN	[0.78 , 3.11]	[0.84 , 2.99]	[1.25 , 4.42]	[1.66 , 5.81]	[2.07 , 7.15]	[2.07 , 7.15]	[2.07 , 7.15]	[2.07 , 7.15]	[2.07 , 7.15]	[2.07 , 7.15]
	60	NaN	[150.62 , 289.65]	[150.62 , 279.92]	[128.58 , 162.71]	[72.91 , 97.03]	[38.32 , 57.62]	[15.27 , 31.35]	[15.27 , 31.35]	[15.27 , 31.35]	[15.27 , 31.35]	[15.27 , 31.35]			60	NaN	[0.78 , 3.1]	[0.73 , 2.93]	[1.05 , 3.71]	[1.39 , 4.89]	[1.73 , 6.04]	[2.07 , 7.15]	[2.07 , 7.15]	[2.07 , 7.15]	[2.07 , 7.15]	[2.07 , 7.15]
	70	NaN	[150.62 , 289.65]	[150.62 , 289.65]	[150.62 , 206.49]	[101.72 , 129.87]	[61.38 , 83.89]	[34.48 , 53.25]	[15.27 , 31.35]	[15.27 , 31.35]	[15.27 , 31.35]	[15.27 , 31.35]			70	NaN	[0.78 , 3.11]	[0.73 , 2.93]	[0.9 , 3.2]	[1.19 , 4.22]	[1.49 , 5.22]	[1.78 , 6.2]	[2.07 , 7.07]	[2.07 , 7.07]	[2.07 , 7.07]	[2.07 , 7.07]
	80	NaN	[150.62 , 289.65]	[150.62 , 289.65]	[150.62 , 233.11]	[128.58 , 149.8]	[84.43 , 99.8]	[53.69 , 66.47]	[31.74 , 42.66]	[15.27 , 24.8]	[15.27 , 24.8]	[15.27 , 24.8]			80	NaN	[0.78 , 3.11]	[0.73 , 2.93]	[0.05 , 2.93]	[0.06 , 3.35]	[0.07 , 3.9]	[0.09 , 4.36]	[0.1 , 4.86]	[0.12 , 4.84]	[0.12 , 4.84]	[0.12 , 4.83]
	90	NaN	[150.62 , 289.65]	[150.62 , 289.65]	[150.62 , 233.25]	[149.62 , 149.95]	[99.73 , 99.95]	[66.4 , 66.62]	[42.59 , 42.8]	[24.74 , 24.95]	[10.84 , 11.06]	[10.84 , 11.06]			90	NaN	[0.78 , 3.11]	[0.73 , 2.93]	[0.03 , 2.87]	[0.02 , 0.11]	[0.03 , 0.09]	[0.03 , 0.11]	[0.04 , 0.13]	[0.04 , 0.15]	[0.05 , 0.17]	[0.05 , 0.17]
	100	NaN	[150.62 , 289.65]	[150.62 , 289.65]	[150.62 , 233.25]	[149.62 , 149.95]	[99.75 , 99.97]	[66.5 , 66.64]	[42.75 , 42.84]	[24.94 , 24.99]	[11.08 , 11.11]	[0 , 0]			100	NaN	[0.78 , 3.11]	[0.73 , 2.93]	[0.03 , 2.87]	[0.02 , 0.11]	[0.02 , 0.09]	[0.02 , 0.07]	[0.01 , 0.05]	[0.01 , 0.03]	[0 , 0.02]	[0 , 0]
		Metric: Early growth RGR 95% at 84% N availability and 100% P availability for comparison with field data
		Developmental stage: Seedling
		% of maximum phosphorus uptake
		100
% of maximum nitrogen uptake	84	[15.59 , 18.94]		% of maximum nitrogen uptake
		Metric: Early growth RGR 95% CI at 84% N availability and 100% P availability for comparison with field data, with AMF+ biomass P increase (based on experimental data in Dataset S3)				Metric: Early growth RGR 95% CI with AMF+ biomass P increase (based on Sawers et al. 2017)
		Developmental stage: Seedling				Developmental stage: Seedling
		% of maximum phosphorus uptake				% of maximum phosphorus uptake
		100				10
% of maximum nitrogen uptake	84	[16.21 , 18.98]		% of maximum nitrogen uptake	100	[72.50 , 167.44]

[truncated: 1 more sheets: AddingRhizobiaToAMF]
