# Supplementary material for: Metabolic modeling predicts synergistic growth benefits between arbuscular mycorrhizal fungi and theoretical N2-fixing rhizobia symbiosis in maize
Source: Plant Physiol. 2026 Jun 2;201(3):kiag327. doi: 10.1093/plphys/kiag327 (PMC13390747; doi:10.1093/plphys/kiag327)
Supplement: kiag327_Supplementary_Data [file kiag327_supplementary_data.zip › Dataset_S3.xlsx]

## Sheet: Sheet1
Raw Data										Summary Statistics
Plant Row ID	Timepoint	Genotype	% Colonization	Total Nitrogen (%)	Phosphorus (ppm)	Shoot Dry Weight (g)	Final biomass phosphorus concentration (%)	Final biomass N concentration (%)		WT T1 Average Shoot Dry Weight (g)	Mut T1 Average Shoot Dry Weight (g)	WT T2 Average Shoot Dry Weight (g)	Mut T2 Average Shoot Dry Weight (g)
176	T1	WT	36.1905	0.109084	74.5507	2.774	0.16	0.77		2.10609	1.18608	17.75	6.08333
223	T1	WT	35.5769	0.101849	59.8907
337	T1	WT	15.8416	0.106986	73.7544	2.787	0.14	0.727		Average phosphorus (ppm)	Average total nitrogen (%)	WT Average Colonization (%)	Mut Average Colonization (%)
448	T1	WT	23.2143	0.096625	73.4389	3.519				62.4393	0.110358	28.136	0.793415
494	T1	WT	29.7297	0.093752	56.1397	0.159	0.21	1.14
625	T1	WT	5	0.082779	48.302	0.198	0.13	0.922		Improvement Calculations
651	T1	WT	51.3158	0.092537	42.0927	2.27	0.15	0.928		WT RGR (g DW/(gDW day))	Mut RGR (g DW/(gDW day))	RGR Improvement (%)
885	T1	WT	23.0769	0.122169	68.7712	2.882	0.16	0.691		0.213155	0.16349	30.3784
956	T1	WT	30.8411	0.14	79	2.538	0.13	1.055
1040	T1	WT		0.126368	60.3929	0.198				Biomass Change Calculations
1126	T1	WT	42.9688	0.129959	59.5973	3.838	0.37	0.782		WT Average final biomass phosphorus (ppm)	MUT Average final biomass phosphorus (ppm)	WT Average final biomass nitrogen (%)	MUT Average final biomass nitrogen (%)
1237	T1	WT	15.7407	0.127561	54.6824	2.004	0.11	1.115		0.15	0.06	0.922	0.813
176	T2	WT	36.1905	0.109084	74.5507	23.6	0.16	0.77
223	T2	WT	35.5769	0.101849	59.8907	18.9				Ratio of AMF+ and AMF- phosphorus	Ratio of AMF+ and AMF- nitrogen	Two-sided p-test value for phosphorus difference	Two-sided p-test value for nitrogen difference
337	T2	WT	15.8416	0.106986	73.7544	17.4	0.14	0.727		2.5	1.13407	4.00848e-07	0.0626201
448	T2	WT	23.2143	0.096625	73.4389	44.1
494	T2	WT	29.7297	0.093752	56.1397		0.21	1.14
625	T2	WT	5	0.082779	48.302	2.2	0.13	0.922
651	T2	WT	51.3158	0.092537	42.0927	14.3	0.15	0.928
885	T2	WT	23.0769	0.122169	68.7712	22.1	0.16	0.691
956	T2	WT	30.8411	0.14	79		0.13	1.055
1040	T2	WT		0.126368	60.3929	1.7
1126	T2	WT	42.9688	0.129959	59.5973	17.4	0.37	0.782
1237	T2	WT	15.7407	0.127561	54.6824	15.8	0.11	1.115
139	T1	MUT	0	0.11	67	0.597	0.05	0.81
188	T1	MUT	0.625	0.108483	79.3807	1.967
354	T1	MUT	2	0.100444	73.459	1.154	0.06	0.694
433	T1	MUT	2.1978	0.09865	69.7718	1.476	0.08	0.96
474	T1	MUT	0	0.090919	61.346	2.11	0.03	0.603
590	T1	MUT	1.3289	0.086442	42.9945	0.226	0.06	0.816
638	T1	MUT	0	0.084205	43.7825	1.235
899	T1	MUT	0	0.129483	68.4051	1.878	0.03	0.435
990	T1	MUT	0	0.11902	57.595	1.463	0.06	0.84
1067	T1	MUT	1.13636	0.125041	65.1897	0.226	0.1	1.012
1167	T1	MUT	0.632911	0.1285	58.7517	1.031	0.05	1.044
1246	T1	MUT	1.6	0.137737	60.2549	0.87	0.1	0.724
139	T2	MUT	0	0.11	67	3.4	0.05	0.81
188	T2	MUT	0.625	0.108483	79.3807	6.6
354	T2	MUT	2	0.100444	73.459	4.5	0.06	0.694
433	T2	MUT	2.1978	0.09865	69.7718	5.8	0.08	0.96
474	T2	MUT	0	0.090919	61.346	7	0.03	0.603
590	T2	MUT	1.3289	0.086442	42.9945	2	0.06	0.816
638	T2	MUT	0	0.084205	43.7825	2.5
899	T2	MUT	0	0.129483	68.4051	14.9	0.03	0.435
990	T2	MUT	0	0.11902	57.595	11.2	0.06	0.84
1067	T2	MUT	1.13636	0.125041	65.1897	0.9	0.1	1.012
1167	T2	MUT	0.632911	0.1285	58.7517	4.8	0.05	1.044
1246	T2	MUT	1.6	0.137737	60.2549	9.4	0.1	0.724
